# Supplementary material for: Systematic review of prospective hazard analysis in radiation therapy
Source: Med Phys. 2025 Sep 10;52(9):e18110. doi: 10.1002/mp.18110 (PMC12421374; doi:10.1002/mp.18110)
Supplement: Supplementary file 1 — Supporting Information [file MP-52-0-s001.xlsx]

## Sheet: Modified TG100 process map
Sub-process	Step	Non-TG100 steps
0 Imaging and Diagnosis	a) Review of patient medical history	b) Patient bookings
1. Patient database information entered	a) Information on previous or concomitant treatment
	b) Data into written chart
	c) Data into electronic database
2. Immobilisation and positioning	a) Immobilisation equipment fabricated
	b) Immobilisation equipment documented, labelled and stored
3. CT simulation	a) Patient identified	i) Motion management
	b) Set up data documented
	c) Patient prepped (contrast, tattoos, BBs, etc.)
	d) Immobilisation equipment fabricated
	e) Immobilisation for imaging study
	f) Immobilisation equipment documented, labelled, and stored
	g) Imaging studies
	h) Patient position recorded in database
4. Other imaging	a) Patient informed of imaging requirements
	b) Position patient
	c) Make images
	d) Images interpreted
5. Transfer images	a) Transfer CT dataset
	b) Transfer other datasets
6. Initial treatment planning directive	a) Specify images for target/structure delineation	i) Adaption concept
	b) Specify protocol for delineating target structures
	c) Specify registration goals
	d) Indicate motion/uncertainty management
	e) Suggest initial guidelines for treatment parameters
	f) Special instructions (pacemakers, allergies, preps, etc.)
	g) Specify dose limits and goals
	h) Account for previous treatments or chemotherapy
7. Radiation treatment planning (RTP) anatomy contouring	a) Create case
	b) Import and fuse images
	i. Select images
	ii. 4D imaging correct
	c) MD: delineate GTV/CTV
	i. Protocol for delineation of targets
	d) PTV construction
	i. Protocol for PTV margin
	ii. Specify PTV margin
	iii. Boolean operations
	e) Edit density map for artifacts
	f) Delineate ROIs and planning structures
	g) 4D representation
	h) Save patient
8. Treatment planning	a) Specify ROI for optimisation	k) Motion management (e.g. gated tx)
	b) Enter prescription and planning constraints
	c) Setup fields
	d) Setup dose calculation parameters
	e) Calculate dose to optimisation points and dose distribution
	f) Heterogeneity correction
	g) Optimisation/dose calculation
	i. Optimisation settings
	ii. Optimisation ROI
	iii. Run leaf sequencer
	h) Evaluate leaf sequencer
	i) Evaluate plan
	j) Evaluate delivery systems limitations
9. Plan approval	a) Approve plan
	b) Complete formal prescription
10. Plan preparation	a) Enter demographics
	b) Specify treatment course
	c) Delivery protocols
	d) Prepare DRR and other images
	e) Define localisation imaging
	f) Annotate localisation anatomy
	g) Order fields
	h) Prepare paper chart
	i) Prepare electronic chart
	i. Check version of plan and patient ID
	j) Automatic data entry and plan modification
	k) Transfer patient data to treatment delivery
	l) Manual data entry and plan modification
	m) Scheduling
11. Initial treatment	a) Time out	l) Adaptive processes
	i. Patient ID	i. Re-contouring
	ii. Treatment site	ii. Replanning
	iii. Treatment settings	iii. Approval process
	b) Patient information	iv. Re-imaging
	c) Positioning	m) Patient preparation
	d) Imaging (port films, CBCT, etc.)	n) Scheduling
	e) Treatment settings	i. Staff
	f) Treatment accessories	ii. Patient
	g) Motion management
	h) Tx unit operation and calibration
	i) Treatment
	j) Monitor patient/treatment
	k) Documentation
12. Subsequent treatments	a) Scheduling	l) Adaptive processes
	b) Patient information	i. Re-contouring
	c) Patient preparation	ii. Replanning
	d) Positioning	iii. Approval process
	i. Patient changes noted	iv. Re-imaging
	e) Imaging	m) Treatment settings
	f) Treatment accessories
	g) Motion management
	h) Treatment
	i. Changes noted
	ii. Changes correct
	i) Treatment unit operation and calibration
	j) Monitor patient/treatment
	k) Documentation
13. Chart filling		a) Treatment review
		b) Clinical review

## Sheet: Column details
Column title	Description
#	Unique designator for each high-risk failure mode, starts at 1 and counts up.
Source	The paper from which the high-risk failure mode was sourced
System	The system grouping which the high-risk failure mode references, for example MRgRT or EBRT
Sub-system	The specific system or treatment technique the high-risk failure mode references, for example MRIdian, SRS
Process Step	The process step identified in the original study as being the originator of the high-risk failure mode
Designated TG100 Process step	The TG-100 equivalent process step as designated by the authors and as detailed in the first worksheet of this file
Aligned with	The unique designator of the first high-risk failure mode which this high-risk failure mode is similar to. The green colouring is used to draw attention to aligned failure modes
Failure mode	The failure mode as identified in the paper from which the high-risk failure mode was sourced
Potential cause	The potential cause of the high-risk failure mode as identified in the paper from which it was sourced
O	The occurrence high-risk failure mode as defined in the original paper
S	The severity of the high-risk failure mode as defined in the original paper
D	The detection of the high-risk failure mode as defined in the original paper
RPN/CI	The RPN (O*S*D) of the high-risk failure mode as defined in the original paper
Notes	Any notes regarding O, S, D and RPN that the authors felt important to incude
Mitigation Strategies	Any specific mitigation strategy proposed by the original paper to counter the identified high-risk failure mode

## Sheet: All Tx related Failure modes
#	Source	System	Sub-system	Process Step	Designated TG100 Process step	Aligned with	Failure mode	Potential cause	O	S	D	RPN/CI	Notes		Mitigation Strategies
1	Denny 2014	EBRT		Consult performed by radiation oncologist	00.a	1	Consultation not complete based on assessment of patient records. Incomplete records or incomplete assessment		4	9	3	108			Team 1—To address completeness of (external) records obtained prior to treatment
8	Mancosu 2021	EBRT		(A1) First medical examination - Patient anamnesis	00.a	1	Inadequate anamnesis, including: current therapies, allergies, current pathologies not specified	Patient’s inadequate recollection and reporting of his/her medical history; Urgency in starting the treatment	3.3	3.7	2	24.4	1-4 O & D, 1-5 S
13	Scorsetti 2012	EBRT		A1 first medical examination	00.a	1	Incompleteness or inadequacy of the first medical examination	Workload, Distraction, The doctor omitted to ask a complete anamnesis, Lack of information due to examination and diagnosis made in another hospital, Incomplete objective examination, Forgetfulness	3	4	4	48	O & D: 1-4; S: 1-5
15	Teixeira 2016	EBRT	SRS	Consult, diagnosis, and decision to treat - Prior medical records reviewed	00.a	1	Wrong review	Incorrect medical records				329	189 for another centre
16	Behzadipour 2024	MRgRT	MRIdian	Attending physician: Review records in advance	00.a	1	Forget radiation sensitizing medical condition	Unusual, not known or documented	2	8	5	80
2	Ford 2014	EBRT		Simulation	00.a	2	Pregnant patient simulated without the team’s knowledge of the pregnancy.	Patient does not know she is pregnant and/or was not asked. Unclear policy.	2	10	10	200			Improved consent form
3	Gilmore 2021	EBRT		Patient not suitable for radiotherapy	00.a	3	Patient does not fulfil eligibility/referral criteria	Incomplete information provided by referrer, unknown additional comorbidities	3	10	3	90			Oncologist consultation, EAS prompts
4	Gilmore 2021	EBRT		Patient selection	00.a	3	Patient does not fulfil eligibility/referral criteria	Incomplete information provided by referrer, unknown additional comorbidities	3	10	3	90			Oncologist consultation, EAS prompts
5	Gilmore 2021	EBRT		CT scan	00.a	3	Patient does not fulfil eligibility/referral criteria	Incomplete information provided by referrer, unknown additional comorbidities	3	10	3	90			Oncologist consultation, EAS prompts
6	Jones 2015	Tomotherapy	Stat Rad	Patient consult	00.a	6	Incorrect imaging read: symptomatic benign lesion deemed metastasis		3	10	5	150			At least 2 MDs (radiologist or radiation oncologist) must deem lesion highly concerning for metastasis*
7	Kluter 2021	MRgRT	MRIdian	Simulation	00.a	7	MRI noncompliance or breathing problems due to bad patient selection		4	4		III	III was the highest ranking in O/S risk matrix
9	Masini 2014	EBRT	SRS	Clinical and radiologic documentation assessment	00.a	9	Exchange of clinical documentation and/or images		7	3	3	63			Cross-checks physician-nurse
10	Pawlicki 2016	EBRT	SRS	Preconsultation—radiation oncologist review and contour of MR scan	00.a	10	Target not contoured correctly	Previous treatment not accounted for	6	10	8	480
11	Pawlicki 2016	EBRT	SRS	Preconsultation—radiation oncologist review and contour of MR scan	00.a	11	Normal structures approved but incorrect	Radiation oncologist trusted dosimetrist, did not carefully check structures	5	8	8	320
139	Jones 2015	Tomotherapy	Stat Rad	Pre-simulation plan development	00.a	11	Pre-simulation contours on diagnostic imaging incomplete		8	5	5	200			Mandatory completion before day of treatment*
152	Jones 2015	Tomotherapy	Stat Rad	Pre-simulation plan development	00.a	11	Approval of faulty contours without careful review		6	10	9	540			Increased time for completion; Slice-by-slice review by attending physician required*
12	Rusu 2020	EBRT	SBRT	Outside the department	00.a	12	Patient not diagnosed by the multi-disciplinary group	Oversight	3	8	3	63
14	Teixeira 2016	EBRT	SRS	Nurse consult - Specific physical exam	00.a	14	Physical exam not performed	Lack of attention				204
17	Schuller 2017	EBRT	SRS	Treatment planning - Look for previous treatment	01.a, 06.h, 08.b	17	Did not check for previous treatment	Incomplete medical records from another institution	7	10	7	490
21	Yang 2015	EBRT	SBRT		01.a	17	Miscommunication about reirradiation cases	Physicians fail to inform dosimetrists with regard to the patient's RT history, resulting in possible reirradiation of anatomical sites that have been treated previously.	7	7	6	294
23	Behzadipour 2024	MRgRT	MRIdian	Attending physician: Review records in advance	01.a	17	Forget previous radiation treatment	physician not asking about previous RT	1	8	5	40
25	Huq 2016	EBRT		1- Patient Database Information: Entry of patient data in electronic database or written chart	01.b&c	17	2. Incorrect or incomplete previous. treatment history	01. Omission in entry; 8. (Human transcription error), 01.2, 01.3, 01.4; 2. Incomplete patient history; 5.3 (Source of data incomplete)	4.13	8.88	6.88	245.8
18	Frewen 2018	EBRT		Patient Booking	01.b&c	18	Special instructions not communicated on the ‘Planning Request Form’ Assessment	Extra information not added in notes				99
19	Frewen 2018	EBRT		Patient Booking	01.b&c	18	Incorrect or incomplete treatment sites indicated on ‘Planning Request Form’ Assessment	Incorrectly completed				77
20	Lee 2021	EBRT	SBRT	2. Review sim order - determine immobilization	01.b&c	18	Sim order not reviewed	insufficent appt length causing rush/delay	5	4.66667	4.66667	108.889
27	Lee 2021	EBRT	SBRT	2. Review sim order - determine immobilization	01.b&c	18	Consent missing sites	contradicts sim order	5	5.33333	4.33333	115.556
28	Lee 2021	EBRT	SBRT	2. Review sim order - determine immobilization	01.b&c	18	Sim order amended after appt scheduled	insufficent appt length causing rush/delays/oversight of additional tx sites	5.5	4.66667	4.33333	111.222
29	Lee 2021	EBRT	SBRT	2. Review sim order - determine immobilization	01.b&c	18	Sim order is wrong, so wrong immobilization/details selected	lack of understanding from MD	6	4.33333	4	104
35	Santanam 2013	EBRT		CT simulation instructions	01.b&c	18	Specify special instructions (eg, pacemaker, allergies, etc.)					192.5
22	Behzadipour 2024	MRgRT	MRIdian	Attending physician: Consultation	01.a	22	Forget to stop radiation sensitizing treatment including chemotherapy, targeted treatment, medications	Outside records	2	8	5	80
24	Behzadipour 2024	MRgRT	MRIdian	Attending physician: Review records in advance	00.a	24	Forget radiation sensitizing treatment (medication, chemotherapy, targeted treatment)	Outside records	1	8	2	16
31	Nishioka 2022	MRgRT	MRIdian	Treatment prescription	01.d	25	Communication error in treatment directive (through HIS, RIS, or verbal)		7	8	5	280
40	Broggi 2013	Tomotherapy		VIII Positioning/alignment of the patient on the CT couch on the basis of the laser	03.b	40	Wrong definition of the isocenter	Inadequate CT laser alignment	4	8	3	96
41	Rassiah 2020	EBRT		Write setup instructions in Mosaiq	03.b	41	Wrong or incomplete setup instructions. That is, did not put in remove dentures, wrong shift to isocenter		2.7	4	1.3	25
42	Terezakis 2011	EBRT			03.b	41	Radiation therapist write patient setup information on paper leading to incorrect information					96
43	Terezakis 2011	EBRT			03.b	41	Incorrect verification by radiation therapists of paper setup instructions written at the time of simulation					80
44	Broggi 2013	Tomotherapy		X Reference markers positioning to indicate previous treatment fields	03.c	44	Missing marker positions	Lack of attention or incomplete compilation of the RT record	4	6	3	96
45	Perks 2012	EBRT	SBRT	Improper laser marking of patient	03.c	45	Patient alignment checked to ceiling laser when couch rotated		2	10	4	80
46	Perks 2012	EBRT	SBRT	Improper laser marking of patient, reassessed values after procedural changes	03.c	45	Patient alignment checked to ceiling laser when couch rotated		1	10	2	20
47	Schuller 2017	EBRT	SRS	Nursing eval - Verify consent signature for contrast	03.c	47	Not verified	Forget/distracted	4	10	9	360
58	Nishioka 2022	MRgRT	MRIdian	CT Simulation	03.g	47	Misuse of contrast agent		4.6	10	6.4	294.4
60	Terezakis 2011	EBRT			03.g	47	Incorrect instructions on contrast administered to patient					75
48	Behzadipour 2024	MRgRT	MRIdian	Therapist: Patient alignment	03.c	48	Forgetting to give the squeeze ball to the patient	Human failure (inattention)	6	8	1	48
49	Behzadipour 2024	MRgRT	MRIdian	Therapist: Patient alignment	03.c	49	Improper positioning of the headphone on patient's ear	Patient not communicating with RT	2	3	6	36
50	Behzadipour 2024	MRgRT	MRIdian	Therapist: Patient alignment	03.c	50	Squeeze ball not plugged in	Human failure (inattention)	2	8	1	16
51	Lee 2021	EBRT	SBRT	2. Review sim order - determine immobilization	03.d	51	incorrect immobilization (requiring new mold to be made)	complex setup/inexperienced staff	5.5	5.33333	4	117.333
52	Santanam 2013	EBRT		Immobilization	03.e	51	Not using correct devices for immobilizing, incorrect position					112
53	Behzadipour 2024	MRgRT	MRIdian	Therapist: Patient alignment	03.e	51	Non-reproducible positioning	Human failure (inattention)	5	3	3	45
54	Behzadipour 2024	MRgRT	MRIdian	Therapist: Patient alignment	03.e	54	Not properly aligned on coils	Human failure (inattention)	6	3	2	36
55	Behzadipour 2024	MRgRT	MRIdian	Therapist: Patient alignment	03.e	55	Too off-center patient (during simulation)	Patient not mobile/hard to move	2	8	2	32
56	Jones 2015	Tomotherapy	Stat Rad	Simulation	03.g	56	Inadequate scan length by radiation therapist		8	3	7	168			Attending physician review required*
57	Jones 2015	Tomotherapy	Stat Rad	Simulation	03.g	56	Structure outside of field-of-view unaccounted in plan		8	9	7	504			Simulation format switch from MVCT to kVCT Attending or resident physician must review field-of-view*
61	Wegener 2024	Halcyon	Ethos	Planning CT, Acquisition	03.g	56	highly variable or non-persistent air bubbles, leading to issues with synthetic CT and dose calculation					51
62	Yang 2015	EBRT	SBRT		03.g	56	Wrong scan protocol used	Patients are imaged with protocols deviating from what physician intends during simulation, e.g., wrong contrast injection protocols are used.	8	7	5	280
65	Younge 2015	EBRT	SRS		04.c	56	Patient orientation incorrect on MRI		10	5	4.3	212.5
59	Perks 2012	EBRT	SBRT	Incorrect CT data	03.g	59	If patient rescanned because of clinical change		2	10	1	20
63	Rusu 2020	EBRT	SBRT	Bolus Tracking	03.i	63	Change of breathing amplitude during CT scan	Patient noncompliant/ not good candidate for 4DCT	6	6	3	96
64	Rusu 2020	EBRT	SBRT	Bolus Tracking	03.i	64	Motion range in MIP MinIP not confirmed with Inhale and exhale	Inattention to other breathing phases	3.5	6.5	4	88
64.5	Gilmore 2021	EBRT		Coaching decision	03.i	64.5	Coaching chosen over free-breathing when not needed	Human error	8	5	10	400			Training
66	Huq 2016	EBRT		4 - Other pretreatment imaging for CTV localization: 6. Images correctly interpreted (e.g. windowing for FDG PET)	04.d	66	Incorrect interpretation of tumor or normal tissue.	6.1, 6.4 (User not familiar with modality or inadequately trained); 01.2, 5,3 (Poor inter-disciplinary communication)	6.5	7.44	8	387.8
67	Rassiah 2020	EBRT		Transfer CT to TPS	05.a	68	Wrong dataset transferred ex 2nd scan, contrast,		2.7	3.4	1.5	20
68	Manger 2015	EBRT	SRS	23. Images labeled with acquisition date and technique	05.a & 07.b.i	68	Incorrectly label the image sequence		5	5	5	125
69	Manger 2015	EBRT	SRS	23. Images labeled with acquisition date and technique	05.a & 07.b.i	68	Incorrectly label the date of acquisition	Transcription error	5	6	7	210
70	Nishioka 2022	MRgRT	MRIdian	Import images	05.a & 07.b.i	68	Import CT image of wrong patient		2.8	9	6	151.2
71	Gilmore 2021	EBRT		Import	05.a&b	68	Wrong scan/incomplete scan imported	Human error, import failure	2	9	2	36			Aria data integrity check
72	Terezakis 2011	EBRT			05.a&b	68	Simulation therapist creates incorrect patient file					96
73	Huq 2016	EBRT		5 - Transfer images and other DICOM Data: Incorrect handling of DICOM RT objects (other than images) between the scanner and treatment planning system	05.b	73	Incorrect transfer of interest points or contours	Incompatible DICOM formats, limitations of treatment planning systems or scanners; Inadequate commissioning and acceptance testing; Standards/procedures/protocols (in this case commissioning/acceptance testing) 01.1 thru 01.6; 2.5 Materials used incorrectly; 3. Design (3.2, 3.6)	4.78	7.89	5.56	222.4
74	Frewen 2018	EBRT		Planning	06.[any]	74	Email documentation not in MOSAIQ notes	Email only between RT and RO/gets missed if planner is on leave				117
83	Wegener 2022	Halcyon	Ethos	Concept and Contouring - Creating planning directives	06.e	74	Important notes for the treatment machine not read as entered in wrong place		2.7	2.4	2.4	16	O, S & D: 1-5
75	Huq 2016	EBRT		6 - Initial Treatment Planning Directive (from MD): Specify images for target and structure delineation, etc	06.a	75	Specify use of incorrect image set, Viz.; wrong phase of 4D CT selected for planning; wrong MR for target volume delineation	6.1 (Ignorance of available imaging studies); 5.3 (Miscommunication); 01.2, 2.6 (Ambiguous labeling of image sets); 2.2 (Software error); 8. (User error)	5.5	7.5	7	283.3
76	Huq 2016	EBRT		6 - Initial Treatment Planning Directive (from MD): Specify protocol for delineating target and structure (which structures to contour and CTV delineation guidelines)	06.a	76	Incomplete/ incorrect list of specified structures and corresponding image sets. CTV maybe incorrectly contoured	6.1 (Ignorance of available imaging studies); 5.3 (Miscommunication); 01.2, 4.5 (Ambiguous labeling of image sets); 01.1 (Lack of eplicit protocol); 8. (User error)	6.22	7.67	5.56	266.4
77	Kim 2019	EBRT	MR only planning		06.a, 07.c	76	Treatment volume not properly identified	Physician interpretation of images	5	4	8	160
78	Manger 2015	EBRT	SRS	300. Provide Rx, PTV and PRV margins, and constraints	06.b	76	Inaccurate margins provided		5	7	3	105
79	Rah 2016	EBRT	SRS	300. Provide Rx, PTV and PRV margins, and constraints	06.b & 07.d.ii	76	Inaccurate margins provided					High	O=5|S=7|D=3 RPN=105
80	Huq 2016	EBRT		6 - Initial Treatment Planning Directive (from MD): Specify image registration goals - MR/PET	06.c	80	Specify inappropriate protocol, Specify inappropriate tolerances for registration, Specify wrong reference image dataset (primary)	6.1, 01.4 (Ignorance of available methods, protocols, protocol requirements); 5,3 (Miscommunication); 01.1/01.2 (Lack of eplicit protocol); 8. (User error)	6	6.67	5.22	223.6
81	Huq 2016	EBRT		6 - Initial Treatment Planning Directive (from MD): Specify image registration goals - 4D	06.c	81	Specify inappropriate protocol, Specify inappropriate tolerances for registration Specify, wrong reference image dataset (primary)	6.1, 01.4 (Ignorance of available methods, protocols, protocol requirements); 5,3 (Miscommunication); 01.1/01.2 (Lack of eplicit protocol); 8. (User error)	5.71	7	6	245.3
82	Huq 2016	EBRT		6 - Initial Treatment Planning Directive (from MD): Motion and uncertainty management (includes PTV and PRV)	06.d	82	Specify wrong motion -compensated treatment protocol, Specified margin size inconsistent with motion management technique, Specified duty cycle and breathing phase inconsistent with margin for gating	6.1, 8.1 (Ignorance of methods available. Lack of forethought. Lack of understanding of motion impact); 5.3 (Miscommunication); 2.6 (Inadequate commissioning/acceptance testing); 01.2 (inadequate procedures)	6.63	6.38	6.25	277.5
84	Wegener 2022	Halcyon	Ethos	Concept and Contouring - Creating planning directives	06.g	84	Prescriptions in Ethos software and Aria no longer consistent		2.5	2.5	2	12.5	O, S & D: 1-5
85	Wegener 2024	Halcyon	Ethos	Contouring,RT intent	06.e	85	wrong or outdated template used for planning, leading to an incorrect treatment or an incorrect dose distribution during adaptation					68.1
86	Wegener 2024	Halcyon	Ethos	Contouring,RT intent	06.e & 06.i	86	template not corresponding to irradiation type specified in the preliminary concept, leading to an incorrect dose distribution during adaptation					59.5
87	Santanam 2013	EBRT		Scheduling	06.e, 08.b, 10.i, 10.m	87	Incorrect treatment technique, linear accelerator based vs tomotherapy					63.3
88	Ford 2014	EBRT		Simulation	06.f	88	No pacemaker protocol/consent for patient with a pacemaker.	Simulation staff did not check H&P or query patient.	5	10	5	250			Improved consent form
89	Frewen 2018	EBRT		Pre-Planning	06.f	88	‘Pacemaker/ICD Risk’ assessment not completed at time of booking	Risk category not determined on time/not followed up				111
90	Frewen 2018	EBRT		Pre-Planning	06.f	88	Pacemaker/ICD requiring daily monitoring not performed	Pacemaker/ICD information not entered/device incorrectly identified in ‘Pacemaker/ICD Risk’ Assessment				90
91	Huq 2016	EBRT		6 - Initial Treatment Planning Directive (from MD): Specify special instructions, viz. pacemaker, allergies, voiding, bowel prep, etc	06.f	88	Special instructions not given Wrong special instruction (e.g., allergy, pacemaker)	Lack of dept policies/documentation; 8.2 (Lack of time); 8. (Lack of attention to detail.); 5.4 ,5.1 (Miscommunication); 2.2 (Wrong or inadequate info obtained)	5.25	8.75	6.5	305.9
26	Gilmore 2021	EBRT		Radical RT actioned	0.6g	92	Oncologist prescribes suboptimal dose/fractionation	Incomplete patient information, human error	3	8	4	96			Clearly defined protocol, training and experience
30	Nishioka 2022	MRgRT	MRIdian	Treatment prescription	0.6g	92	Incorrect/inadequate specification of prescription (RIS/HIS)		6.2	8.3	3.5	179.9
32	Pawlicki 2016	EBRT	SRS	Preconsultation—provides prescription	0.6g	92	Incorrect prescription	Resident or secondary radiation oncologist enters incorrect prescription, not checked by the primary radiation oncologist	6	10	8	480
33	Pawlicki 2016	EBRT	SRS	Preconsultation—provides prescription	0.6g	92	Incorrect prescription	Radiation oncologist does not have all the information and a previous treatment is not accounted for	5	10	9	450
34	Pawlicki 2016	EBRT	SRS	Preconsultation—provides prescription	0.6g	92	Incorrect prescription	Radiation oncologist distracted and enters the wrong dose and/or number of fractions	5	10	8	400
36	Teixeira 2016	EBRT	SRS	Initial treatment planning - Prescription (dose and fracionation specified)	0.6g	92	Dose inappropriate	Lack of polices and procedures				303
37	Yang 2015	EBRT	SBRT		0.6g	92	SBRT dose constraints not updated	Physicians give planning objectives to dosimetrists using a generic template that is not appropriate for the patient, e.g., objectives for patients receiving retreatment will differ.	7	8	6	336
38	Benavente 2024	EBRT	SBRT	Treatment prescription - Dose prescription	0.6g	92	Failure to include OAR restrictions for re-irradiations	- Unknown dosimetric history - Ignore radiation history	4.6	8.3	5.5	210
39	Gilmore 2021	EBRT		Sub-optimal prescription chosen	0.6g	92	Oncologist prescribes suboptimal dose/fractionation	Incomplete patient information, human error	3	8	4	96			Clearly defined protocol, training and experience
92	Manger 2015	EBRT	SRS	300. Provide Rx, PTV and PRV margins, and constraints	06.g	92	Wrong Rx provided to planner		5	8	3	120
93	Rah 2016	EBRT	SRS	300. Provide Rx, PTV and PRV margins, and constraints	06.g	92	Wrong Rx provided to planner					High	O=5|S=8|D=3 RPN=120
96	Huq 2016	EBRT		6 - Initial Treatment Planning Directive (from MD): Specify dose limits goals, and fractionation	06.g	92	Inappropriate or incomplete target doses and/or normal tissue constraints specified or assumed.	3.2, 01.2, (Lack of dept policies/documentation); 4.6 (Lack of time); 5.3 (Miscommunication); 6.1 (Inadequate training); 5,1, 8.6 (Planner selects wrong protocol in absence of clear physician directive)	4.89	7.78	6	234.4
97	Wang 2024	Halcyon	Ethos	Initial planning – add RT intent in TPS	06.g	92	Erroneous dose scheme and constraints entered in the initial plan	Lack of communication, inadequate training, human failures (inattention, inadequate plan check)	2.1	8.8	2.5	46.2
98	Wegener 2024	Halcyon	Ethos	Contouring, Planning Directives	06.g & 06.i	92	individual goals omitted, leading to a comprised plan quality during adaption					43.7
99	Wegener 2024	Halcyon	Ethos	Contouring, Preliminary Concept	06.g & 06.i	92	concept not correctly entered in ARIA, resulting in it being wrongly copied to the Ethos software, leading to incorrect timing of plans or the omission of boost treatment					600.9
196	Broggi 2013	Tomotherapy		XXXII Prescription of PTV dose (from protocol or personalized)	08.b	92	Wrong prescription in the record	Lack of attention/ inadequate skill	3	8	4	96
197	Broggi 2013	Tomotherapy		XXXIII Prescription of dose to overlapping regions (from protocol or personalized)	08.b	92	Wrong prescription in the record	Lack of attention/ inadequ ate skill	3	8	4	96
198	Broggi 2013	Tomotherapy		XXXIV Definition of the fractionation of PTVs: number of fractions and daily doses	08.b	92	Wrong prescription in the record	Lack of attention/ inadequate skill	3	8	4	96
199	Broggi 2013	Tomotherapy		XXXV Definition of specific dose limits for OAR, not to be exceeded	08.b	92	Wrong prescription in the record	Lack of attention/ inadequate skill	3	8	4	96
200	Broggi 2013	Tomotherapy		LIV Introduction of the number of fractions and automatic generation of number of sessions	08.b	92	Wrong or not performed choice (erroneous use of the default value)	Lack of attention/ inadequate skill	3	8	6	144
201	Nishioka 2022	MRgRT	MRIdian	Treatment planning	08.b	92	Wrong prescribed dose		6	9	7	378
202	Nishioka 2022	MRgRT	MRIdian	Treatment planning	08.b	92	Wrong-dose constraints (per plan)		7.2	8	5	288
203	Nishioka 2022	MRgRT	MRIdian	Treatment planning	08.b	92	Wrong-dose constraints due to wrong template		5.8	8.5	5	244.4
204	Rusu 2020	EBRT	SBRT	Generate plan	08.b	92	Inaccurate prescription (dose/fractions entered incorrectly)	Oversight	2	8	4	36
208	Huq 2016	EBRT		8 - Treatment Planning: 2. Enter prescription + planning constraints	08.b	92	2. Incorrect dose prescription and dose limit constraints	A. 8. Human error by the RO	5.22	7.56	6.44	264.9
94	Wegener 2022	Halcyon	Ethos	Concept and Contouring - Creating preliminary prescription	06.g	94	Concept and Phases not correctly entered at initial step		2.2	2.8	2	12.3	O, S & D: 1-5		Concept and Contouring -
95	Wegener 2024	Halcyon	Ethos	Contouring, RT Intent	06.g	95	treatment region already in use, necessitating the use of an alternative region, leading to documentation issues and the potential for irradiating an incorrect plan					45.3
100	Santanam 2013	EBRT		Treatment planning instructions	06.g and h	100	Retreatment, previous treatment, brachytherapy, etc.					448
101	Wegener 2022	Halcyon	Ethos	Concept and Contouring - Accepting treatment concept in sum with pre-irradiation	06.h	100	Overlap with prior radiation treatment not evaluated as dose sum is not displayed		2.8	2.2	2.7	16.4	O, S & D: 1-5
102	Wegener 2024	Halcyon	Ethos	Contouring, Prior Irradiation	06.h	100	summation of current plan with dose from prior irradiation not possible, leading to an incorrect consideration of the prior dose					94.5
103	Huq 2016	EBRT		6 - Initial Treatment Planning Directive (from MD): Retreatment, previous treatment, Brachy etc	06.h	100	Wrong summary of other treatments. Other treatments not documented.	4.3, 8. (Lack of time or attention to detail.); 5.4 (Miscommunication or poor documentation); 6.1, 8.6 (User error in reconstructing previous treatment); 2.1, 2.2 (Wrong info obtained or Information not available)	5.33	8.56	7.33	332.7
104	Lee 2021	EBRT	SBRT	05. Evaluate previous RT	06.h	100	Significant previous treatment not accounted for in PTF	Due to oversight by RadOnc	3.5	8.66667	5.66667	171.889
105	Lee 2021	EBRT	SBRT	05. Evaluate previous RT	06.h	100	Previous in-house treatment incorrectly evaluted by planner	Inexperienced planner, lack of training/standardization	4.5	7.33333	5.66667	187
106	Lee 2021	EBRT	SBRT	05. Evaluate previous RT	06.h	100	Previous out-of-institution treatment is not or cannot be accurately evaluated by planner	Inexperienced planner, lack of training/standardization, poor quality of prior RT info	5.5	8	6.66667	293.333
107	Rassiah 2020	EBRT		Generate plan	06.h	100	Previous RT tx dose not accounted for		2.8	6.4	1.2	44
194	Rusu 2020	EBRT	SBRT	Import of images	08.b	100	Previous plans restored, but not taken into account	Memory lapse/inattention	2	8	3	60
244	Nishioka 2022	MRgRT	MRIdian	Treatment planning	08.i	100	Failure in plan sum with previous RT		6.3	8	5.3	270.2
109	Nishioka 2022	MRgRT	MRIdian	Import images	07.a	109	Plan is created with wrong patient ID/name		2.4	9.5	2	45.6
110	Pawlicki 2016	EBRT	SRS	Final treatment planning - Fuse CBCT scan with pretreatment MR scan.	07.b	110	Incorrect fusion because the wrong algorithm was used or not checked.		3	10	10	300
111	Broggi 2013	Tomotherapy		XXIII Registration of possible other images from different techniques and check of consistency	07.b	110	Wrong registration	Consistency not verified	3	7	5	105
112	Jones 2015	Tomotherapy	Stat Rad	Simulation	07.b	110	Image registration error due to alignment error		8	8	9	576			Simulation format switch from MVCT to KVCT; Slice-by-slice review by attending physician required*
113	Jones 2015	Tomotherapy	Stat Rad	Simulation	07.b	110	Image registration error due to poor image quality		8	7	3	168			Simulation format switch from MVCT to kVCT
114	Lee 2021	EBRT	SBRT	001. Diagnostic MRI-SIM CT fusion	07.b	110	For patient with cord defined by MRI, poor fusion/wrong cord location	Inexperienced planner, sub-optimal image quality	7	6.5	6	273
115	Manger 2015	EBRT	SRS	24. MR registered to planning CT using rigid registration	07.b	110	Inaccurate registration		5	8	4	160
116	Manger 2015	EBRT	SRS	29. If previously treated, register CT with previous treatment CT	07.b	110	Inaccurate CT–CT registration	Retreat previous target.	5	8	7	280
117	Manger 2015	EBRT	SRS	29. If previously treated, register CT with previous treatment CT	07.b	110	Registration not performed	Inattention	5	8	6	240
118	Nishioka 2022	MRgRT	MRIdian	Structure segmentation	07.b	110	Errors in image registration with previous RTs		5.8	8	6	278.4
119	Rusu 2020	EBRT	SBRT	Image registration	07.b	110	Nonoptimal CT-MR registration	Low-resolution imaging, inexperience, lack of registration goals	7	5.5	3	104
120	Rusu 2020	EBRT	SBRT	Image registration	07.b	110	Inaccurate deformable CT-MR registration (user related)	Insufficient training, inattention	3	7	5	81
124	Huq 2016	EBRT		7 - RTP Anatomy: Dataset registration (fusion) of multiple datasets	07.b	110	Poor /wrong fusion. (Mispositioning, mis- orientation, distortion)	01.1-01.4 Procedure failures; 01.6 Procedure not implemented; 2.2 -2.4 Equipment defective; 2.5 User error; 3.6 Inadequate programming; 6.1 Training failure	5.63	6.63	6.75	272.1
125	Pawlicki 2016	EBRT	SRS	Final treatment planning—fuse the CBCT scan with pretreatment MR scan	07.b	110	MR fused incorrectly to pretreatment CBCT	Registration error	6	10	9	540
127	Manger 2015	EBRT	SRS	29. If previously treated, register CT with previous treatment CT	07.b.i	110	Wrong images registered		3	8	5	120
121	Rusu 2020	EBRT	SBRT	Image registration	07.b	121	Registration not verified by the physicist	Oversight, miscommunication	3	5	5	80
122	Schuller 2017	EBRT	SRS	Treatment planning - MD fusion verification	07.b	121	Not verified	Planner assumes MD verified	5	9	9	405
123	Huq 2016	EBRT		7 - RTP Anatomy: Import images into RTP data base	07.b	123	2. Wrong imaging study (correct patient) Viz.; wrong phase of 4D CT selected for planning; wrong MR for target volume delineation	2.5 User error; 01.1-01.6 Standards, procedures, protocols; 5.2-5.4: Communication (poor); 6.1 Inadequate training	5.38	7.25	6.13	239.6
126	Kim 2019	EBRT	MR only planning		07.b.i	123	Wrong data set used for contouring	Inadequate training/MR images	6	5	8	240
128	Nishioka 2022	MRgRT	MRIdian	Structure segmentation	07.b.i	123	Wrong primary image		4.6	8	5.8	211.6
129	Nishioka 2022	MRgRT	MRIdian	Import images	07.b.i	123	Import wrong secondary image		3	8	7	168
132	Yang 2015	EBRT	SBRT		07.b.i, 08.a	123	Wrong primary image set	For 4D CT cases, an image set other than the designated primary image set (e.g., the averaged scan) is imported into TPS for planning.	8	7	4	224
133	Yang 2015	EBRT	SBRT		07.b.i, 08.a	123	Wrong primary image set	Patients have multiple sets of images residing in TPS and a wrong image set is chosen as the primary for contouring and planning.	5	7	6	210
130	Wegener 2022	Halcyon	Ethos	Concept and Contouring	07.b.i	130	Old CT dataset used for treatment planning		2.7	1.9	2.7	13.7	O, S & D: 1-5
131	Wang 2024	Halcyon	Ethos	Initial planning – planning CT acquisition	07.b.i	130	Incorrect simulation CT images imported for planning	Lack of communication, presence of multiple simulation CTs for import, ambiguous image labeling	2.1	8.2	4.5	77.5
134	Broggi 2013	Tomotherapy		XXIV Definition of the GTVs and/or CTVs contour on the basis of the anatomical and/or functional information (BTV)	07.c	134	Wrong CTV definition	Lack of attention/ inadequate skill	3	7	5	105
135	Gilmore 2021	EBRT		Clinician outlining and prescribing	07.c	134	Oncologist outlines target incorrectly	Poor scan quality, no access to previous scans, human error	3	8	5	120			Training, experience, confirmatory radiologist reports of previous scans
136	Gilmore 2021	EBRT		Clinician Outlining	07.c	134	Wrong site outlined	Human error, limited information	2	10	2	40			Radiologist reports, training and experience
137	Gilmore 2021	EBRT		Incorrect target outlining	07.c	134	Oncologist outlines target incorrectly	Poor scan quality, no access to previous scans, human error	3	8	5	120			training, experience, confirmatory radiologist reports of previous scans
138	Gilmore 2021	EBRT		Clinician Outlining	07.c	134	Clinician not available to outline	Clinician availability/cover not arranged	4	3	1	12			Oncologist arranges cover, job plan review
140	Jones 2015	Tomotherapy	Stat Rad	Pre-simulation plan development	07.c	134	Incorrect tumor margins		5	7	8	280			Attending physician review of margins required*
141	Lee 2021	EBRT	SBRT	03. Contouring	07.c	134	MD PTV contours incorrect (too large, too small, wrong location)	Inexperienced (not-credentialed) MD	3.5	7.66667	6.33333	169.944
142	Manger 2015	EBRT	SRS	33. Insert Rx and contour target volumes	07.c	134	Multiple metastases drawn as a single structure		6	5	4	120
143	Nishioka 2022	MRgRT	MRIdian	Structure segmentation	07.c	134	Incorrect/inadequate target structure delineation and construction (GTV, CTV)		8	8.8	7.6	535
144	Santanam 2013	EBRT		Contouring	07.c	134	Incorrect 4D imaging phase for contour delineation, incorrect margin size					259.4
145	Terezakis 2011	EBRT			07.c	134	Incorrect treatment plan generated because of incorrect physician contours					100
146	Behzadipour 2024	MRgRT	MRIdian		07.c	134	Incorrect GTV delineation	- Inadequate procedure - Wrong identification of respiratory phase/pattern - Human error				145
147	Huq 2016	EBRT		7 - RTP Anatomy: Delineate GTV/CTV (MD) and other structures for planning and optimization	07.c	134	01. >3*sigma error contouring errors: wrong organ, wrong site, wrong expansions	1 Procedure failures; 2.1 - 2.3 Equipment availability or effectiveness; 2.5-2.6 User error; 3.2 Design; 3.5 - 3.6 Assessment or programming; 6.1 Inadequate training; Inattention, lack of time, failure to review own work	5.29	8.43	7.86	366
148	Huq 2016	EBRT		7 - RTP Anatomy: Delineate GTV/CTV (MD) and other structures for planning and optimization	07.c	134	2. Excessive delineation errors resulting in <3*sigma segmentation errors	1 Procedure failures; 2.1 - 2.3 Equipment availability or effectiveness; 2.5-2.6 User error; 3.2 Design; 3.5 - 3.6 Assessment or programming; 6.1 Inadequate training; Inattention, lack of time, failure to review own work	5.86	6.57	8	325.7
149	Masini 2014	EBRT	SRS	Contouring GTV and OARs	07.c & 07.f	134	Wrong volume		7	2	5	70			Contours review
150	Younge 2015	EBRT	SRS		07.c, 07.f	134	Incorrect volumes in contours/variability in contouring		6.5	5.5	5.8	207
151	Ford 2014	EBRT		Tx planning	07.c, 07.f	134	Critical structure not contoured in treatment planning system.	Oversight of physician.	4	10	6	240
172	Manger 2015	EBRT	SRS	301. Contour critical structures and PRVs	07.f	134	Critical structures contoured incorrectly		6	8	6	288
174	Manger 2015	EBRT	SRS	33. Insert Rx and contour target volumes	07.f	134	Contours drawn incorrectly	Poor image quality Poor registration Insufficient training	5	8	4	160
176	Nishioka 2022	MRgRT	MRIdian	Structure segmentation	07.f	134	Incorrect/inadequate critical structure delineation		8	8	4	256
258	Denny 2014	EBRT		Plan approved by radiation oncologist	09.a	134	Inaccurate gross tumor volumes		1	8	10	80
153	Jones 2015	Tomotherapy	Stat Rad	Simulation	07.d	153	Approval of faulty contour transfer without careful review		4	7	9	252			Increased time for completion; Review by two individuals (attending, resident, or physicist) required*
154	Huq 2016	EBRT		7 - RTP Anatomy: PTV construction	07.d	154	3. Margin width protocol for PTV construction is inconsistent with actual distribution of patient setup errors.	1 (all) Procedure failure; 5.2-5.4 Communication failure; 6.1Inadequate training; Inattention, lack of time, failure to review own work	7.29	5.43	7.86	316.3
155	Benavente 2024	EBRT	SBRT	Clinical planning - Generate GTV/ITV	07.d	155	Incorrect ITV construction	- Respiratory motion not considered - Poor communication - Inadequate procedure - Wrong identification of respiratory phase/pattern - Incorrect use of the Boolean function	4	7.7	7	215.6
156	Manger 2015	EBRT	SRS	33. Insert Rx and contour target volumes	07.d.ii	155	PTV expansion not properly applied to GTV/CTV		5	7	5	175
162	Broggi 2013	Tomotherapy		XXVIII Definition of the planning structure at risk through automatic expansion of OAR	07.f	155	Wrong expansion	Lack of attention/ inadequate skill	3	5	6	96
163	Broggi 2013	Tomotherapy		XXIX Automatic expansion with definition of the CTVs and PTVs margins	07.f	155	Wrong expansion	Lack of attention/ inadequate skill	3	5	6	96
178	Behzadipour 2024	MRgRT	MRIdian	Dosimetrist: Creating planning structures and rules	07.f	155	Wrong expansion or rule creation	process of creating rules is complex and prone to error, but physics does a thorough review prior to treatment	7	9	1	63
181	Broggi 2013	Tomotherapy		XXV Definition of ITV in the case of 4D CT acquisition	07.g	155	Incorrect ITV construction	Lack of attention/ inadequate skill	3	6	5	90
183	Kluter 2021	MRgRT	MRIdian	Treatment planning	07.g	155	ITV or gating boundary wrongly defined		3	4		III	III was the highest ranking in O/S risk matrix
157	Huq 2016	EBRT		7 - RTP Anatomy: Boolean combination of delineated structures	07.d.iii	157	01. Wrong structures combined	1 Procedure failures; 2.1 - 2.3 Equipment availability or effectiveness; 2.5-2.6 User error; 3.2 Design; 3.5 - 3.6 Assessment or programming; 5.2 Lack of communication; 5.4 Misunderstanding; 6.1 Inadequate training; Inattention, lack of time, failure to review own work	4.75	7.88	5.75	230
158	Kim 2019	EBRT	MR only planning		07.e	158	Tissue misclassification/inaccurate HU assignment	Patient not well represented by population-based values	4	3	9	108			Standardize sequences; increase the number of patients to ensure a representative group of patients in the training set
159	Behzadipour 2024	MRgRT	MRIdian	Dosimetrist: Contouring air on the CT and MRI	07.e	158	Missing air on either scan or overdrawing it	Excessive amount of air pockets to contour manually	4	4	2	32
160	Broggi 2013	Tomotherapy		XXVI Automatic contour of the OAR	07.f	160	Missing OAR definition	Lack of attention/ inadequate skill	3	8	5	120
161	Broggi 2013	Tomotherapy		XXVII Manual contour of the OAR	07.f	160	Missing OAR definition	Lack of attention/ inadequate skill	3	8	5	120
164	Broggi 2013	Tomotherapy		XXX Definition and contouring of overlapping regions	07.f	160	Wrong/missed definition	Lack of attention/ inadequate skill information on or not detailed previous treatment	4	7	5	140
165	Jones 2015	Tomotherapy	Stat Rad	Pre-simulation plan development	07.f	160	Inadequate normal tissue contouring		5	10	5	250			Physician review of contours required*
167	Kim 2019	EBRT	MR only planning		07.f	160	Organ location inaccurate (SynCT)	Patient-induced distortions near interfaces present	6	7	5	210
168	Kim 2019	EBRT	MR only planning		07.f	160	Organ location inaccurate (SynCT)	System-level geometric distortion not taken into account	6	7	4	168
169	Kim 2019	EBRT	MR only planning		07.f	160	Organ location inaccurate (SynCT)	Changed target location because of state	8	2	2	32
170	Kim 2019	EBRT	MR only planning		07.f	160	Organ location inaccurate (SynCT)	Patient anatomy is not standard for patient—unable to reproduce anatomy	7	3	3	63
171	Kim 2019	EBRT	MR only planning		07.f	160	External contour incorrect	System-level geometric distortion not taken into account	5	9	3	135			Implement robust QA/QC including verification tests performed on phantoms; training of radiation oncology staff with respect to proper coil use
175	Nishioka 2022	MRgRT	MRIdian	Structure segmentation	07.f	160	Structures of specific critical organs are not delineated (cannot add them during online ART)		7.8	7.8	4.6	278.1
179	Benavente 2024	EBRT	SBRT	Clinical planning - OAR contouring	07.f	160	OAR contouring incorrect/incomplete	- Wrong CT window level - Complex organ delineation - Software error	8.5	7.3	4.3	266.8
180	Benavente 2024	EBRT	SBRT	Clinical planning - VOI contouring	07.f	160	VOI contouring incorrect/inadequate	- Wrong VOI interpretation - Wrong 4D acquisition	8	8.3	5.5	365.2
166	Jones 2015	Tomotherapy	Stat Rad	Simulation	07.f	166	Contour transfer error by dosimetrist		5	7	6	210			Attending physician review required*
173	Manger 2015	EBRT	SRS	33. Insert Rx and contour target volumes	07.f	166	Contours accidentally changed by planner	Contours not locked	6	8	5	240
177	Yang 2015	EBRT	SBRT		07.f	166	Contours not cleaned	Either physicians or dosimetrists forget to run the contour cleanup tool in TPS, causing extraneous or erroneous objects being encompassed in the finalized contours.	6	7	8	336
182	Huq 2016	EBRT		7 - RTP Anatomy: 4-D representations (ie, multiple anatomical representations over time)	07.g	182	Inability to support 4-D data	6.01. Inadequate training; 2.2. Software error or limitation; 2.5. User error (being tricky to mimic; support)	5.29	7	7.43	278.4
184	Gilmore 2021	EBRT		Gated Tx prep	07.k	184	Isocenter wrong and/or AIP wrong on imaging plan	Human error	4	6	8	192			Original plan locked, training
185	Jones 2015	Tomotherapy	Stat Rad	Treatment planning	08.[any]	185	Wrong IVDT used in treatment planning		5	4	9	180			Safety checklist lists IVDT*
186	Broggi 2013	Tomotherapy		XXXVIII Possible contouring of the couch	08.a	186	Incorrect dose calculation	Incorrect positioning in the imaging	2	6	7	84
187	Nishioka 2022	MRgRT	MRIdian	Treatment planning	08.a	187	Wrong structure is used for optimization		6.5	6.3	6.3	253.9
188	Yang 2015	EBRT	SBRT		08.a	187	Wrong OAR contours used	Multiple OAR contours exist in TPS without the finalized version being clearly labeled, leading to a wrong set of contour selected for use in treatment planning.	7	6	4	168
189	Behzadipour 2024	MRgRT	MRIdian	Attending physician: Planning	08.a	187	Contour wrong OAR or incomplete OAR	Confusion due to different modalities and time points of imaging studies in the system.	2	8	1	16
190	Huq 2016	EBRT		8 - Treatment Planning: 01. Specify ROI for optimization process	08.a	190	01. Incorrect classification of a structure as overlapping or non- overlapping	A. 01.2. Ambiguous contouring protocol	5.11	8.11	5.44	228.3
219	Broggi 2013	Tomotherapy		XLII Assignment of the Overlap Priority to each structure	08.d	190	Wrong assignment	Lack of attention/ inadequate skill	4	7	7	196
191	Huq 2016	EBRT		8 - Treatment Planning: 01. Specify ROI for optimization process	08.a	191	3. Inconsistent length (sup/inf) of ROI	01.2 Lack of consistent guidelines resulting in human error	6	6.56	6.67	264.6
192	Kluter 2021	MRgRT	MRIdian		08.b	192	wrong plan parameter: PTV, CTV & GTV set to deformable		4	4		III	III was the highest ranking in O/S risk matrix
193	Kluter 2021	MRgRT	MRIdian		08.b	193	wrong plan parameter: electron density from CT not set to “deformable” for adaption		4	3		III	III was the highest ranking in O/S risk matrix
195	Wegener 2022	Halcyon	Ethos	Concept and Contouring - Creating planning directives	08.b	195	Non-ideal parameters for planning in case there is no template available		2.3	2.7	1.9	11.5	O, S & D: 1-5
205	Schuller 2017	EBRT	SRS	Treatment planning - Check for insurance auth	08.b	205	Did not get insurance auth	Forget/distracted	9	4	9	324
206	Veronese 2015	Cyberknife		VI. Definition of the treatment parameters: number of fractions	08.b	206	Typing of a wrong number of fractions	Erroneous identification of the fractions number on the patient’s record, wrong patient’s record (coincidence of names), wrong typing	2	10	3	60
207	Behzadipour 2024	MRgRT	MRIdian	Dosimetrist: Setting parameters to do adaptive planning and tracking	08.b	207	Selecting the wrong prescription templates	Suboptimal MRIdian tools for management of templates with current software version	7	8	4	224
209	Huq 2016	EBRT		8 - Treatment Planning: 2. Enter prescription + planning constraints	08.b	209	2. Incorrect dose prescription and dose limit constraints	B. 8. Human error by the planner	5.67	7.78	5.22	245.9
210	Wegener 2024	Halcyon	Ethos	Contouring, Planning Directives	08.b & 08.d	210	no template available, spontaneous input of values, leading to an incorrect dose distribution during adaptation					601.6
211	Frewen 2018	EBRT		Planning	08.c	211	Treatment field marked by the RO for palliative treatment inadvertently moved	Field inadvertently moved by planning RT before QA RT verification				220
212	Jones 2015	Tomotherapy	Stat Rad	Treatment planning	08.c	212	Plan created for wrong treatment site		6	8	6	288			Confirmation of treatment site in chart during planning*
213	Nishioka 2022	MRgRT	MRIdian	Treatment planning	08.c	213	Wrong beam angles due to unintentional change (original plan)		6.8	5.5	7	259.9
214	Terezakis 2011	EBRT			08.c	213	Incorrect beams and energy are chosen					160
215	Terezakis 2011	EBRT			08.c	213	Incorrect treatment plan generated because of incorrect beam placement by dosimetry					80
217	Behzadipour 2024	MRgRT	MRIdian	Dosimetrist: Setting parameters to do adaptive planning and tracking	08.c	213	Forgetting to avoid arms and rounded edges of the table	Dosimetrist doesn't predict accurately which beams angles to avoid arms and table edge	3	5	2	30
268	Rassiah 2020	EBRT		Import tx fields into Mosaiq	10.g and i	213	Possible collision (lack clearance)		2	6.8	1.4	26			addressed via change of process or automatically checked
216	Veronese 2015	Cyberknife		XII. Identification of the align centre and X sight-spine ROI height (in the case of spinal lesions)	08.c	216	Wrong positioning of the align centre and ROI height	Inexperience, presence of multiple lesions, damaged vertebrae	2	7	7	98
218	Broggi 2013	Tomotherapy		XL If not automatically done, replacement in the imaging of the CT couch (diagnostic) with tomotherapy couch	08.d	218	Incorrect dose calculation	Incorrect introduction of the couch position in the CT images	2	6	8	96
224	Nishioka 2022	MRgRT	MRIdian	Treatment planning	08.d	218	Wrong normalization (wrong fractional dose due to inconsistency between total dose and number of fraction)		6	8.6	4.2	216.7
225	Nishioka 2022	MRgRT	MRIdian	Treatment planning	08.d	218	Wrong normalization (original plan) (very wrong dose/dose distribution)		5	8	3.8	152
230	Kim 2019	EBRT	MR only planning		08.e	218	Inaccurate dose calculation	Bone volume overestimated	6	8	4	192			Consult with radiologists; apply consensus guidelines; attend education programs through national meetings (eg, RSNA)
231	Kim 2019	EBRT	MR only planning		08.e	218	Inaccurate dose calculation	Bone volume underestimated	7	5	4	140			Consult with radiologists; apply consensus guidelines; attend education programs through national meetings (eg, RSNA)
232	Huq 2016	EBRT		8 - Treatment Planning: 5. Calculate the dose to the optimization points, and also calc the final dose distribution	08.e	218	01. Really bad beam modeling	Inadequate characterization of delivery system in the RTPS; Incorrect absolute output; Really bad relative dose inside beam; Penumbra; Bad leaf edge/end modeling; Bad outside beam modeling; Bad Buildup region modeling; Bad Transmission factors	4.67	7.56	7.78	282.2
233	Huq 2016	EBRT		8 - Treatment Planning: 5. Calculate the dose to the optimization points, and also calc the final dose distribution	08.e	218	2. Poor beam modeling	Inadequate characterization of delivery system in the RTPS; Absolute output; Relative dose inside beam; Penumbra, leaf edge/end modeling; Outside beam; Buildup region; Transmission	5.44	5.11	7.89	229.4
220	Broggi 2013	Tomotherapy		XLVI Choice of the calibration curve nCT-nHU	08.d	220	Wrong choice (kV-MV)	Lack of a ttention/ inadequate skill	2	8	9	144
221	Broggi 2013	Tomotherapy		XLVI Choice of the calibration curve nCT-nHU	08.d	221	Wrong choice (kV-kV)	Lack of attention/ inadequate skill	2	5	9	90
222	Broggi 2013	Tomotherapy		XLVIII Choice of the calculation matrix	08.d	222	Suboptimal choice	Lack of attention/ inadequate skill	3	5	6	90
223	Nishioka 2022	MRgRT	MRIdian	Treatment planning	08.d	223	Use of highly modulated parameter (inappropriate for online ART reoptimization)		7	5.8	7	281.8
226	Rassiah 2020	EBRT		Generate plan	08.d	226	Couch not accounted for in plan		3	3.8	6.4	25			addressed via change of process or automatically checked
227	Veronese 2015	Cyberknife		XXXIII. Enlargement of the calculation grid to all the CT volume in the three views	08.d	227	Missed enlargement of the calculation grid to all the CT volume	Inexperience, distraction, haste, activity interruption	2	9	3	54
228	Frewen 2018	EBRT		Planning	08.e	228	Not all planning goals appropriately optimised in plan	Lack of training/lack of procedural guidelines/RTs new to planning not knowing RO preferences				97
229	Gilmore 2021	EBRT		Plan production	08.e	229	Planner produces poor quality plan	Human error	5	7	5	175			Dose constraints in template, training
234	Gilmore 2021	EBRT		Delay to plan or check	08.e, 08.i or 09.a	234	Plan and/or check delayed	Incomplete information of clinician intent/staff not available/Care Path error	2	2	1	4			Care Path prioritizes overdue plans
235	Wegener 2024	Halcyon	Ethos	Plan generation, Dose Preview	08.e,g	235	manual adjustment of DVH curves, with changes only applied in initial plan, leading to an incorrect dose distribution during adaptation					55.4
236	Wegener 2024	Halcyon	Ethos	Plan Generation, Dose Preview	08.e,g	236	incorrect prioritization of goals, leading to an incorrect dose during adaptation					52.2
237	Wegener 2024	Halcyon	Ethos	Plan Generation, Dose Preview	08.e,g	237	prioritization not customized to individual patient when necessary, leading to an incorrect dose during adaptation					501.6
238	Huq 2016	EBRT		8 - Treatment Planning: 6. Heterogeneity correction	08.f	238	01. Wrong or poor algorithm	2. or 3. Software or design error.; 3.2. Software limitation; 2.5. User choice of wrong correction model	5.63	5.25	7.63	230
239	Lee 2021	EBRT	SBRT	06. Plan preparation	08.g	239	Plan violates a normal tissue limit and no peer review done	Peer review task not dropped; task dropped in ARIA but no action taken	5	7.33333	5	183.333
240	Terezakis 2011	EBRT			08.g	240	Dosimetrists export dose information to dose calculation program incorrectly					80
241	Wegener 2024	Halcyon	Ethos	Plan Generation, authorization	08.g	241	saving a dose preview, resulting in lower quality plans					55.3
242	Behzadipour 2024	MRgRT	MRIdian	Dosimetrist: Creating planning structures and rules	08.g.i	242	Forget to save the rules	easy click of a button to forget during creation of rules	3	9	3	81
243	Lee 2021	EBRT	SBRT	06. Plan preparation	08.i	243	PTV coverage is unjustifiably poor (not due to protecting a normal tissue or previous treatment)	Excessive planner workload and time demands; inexperienced planner	5.5	6.66667	4.33333	158.889
245	Pawlicki 2016	EBRT	SRS	Final treatment planning - Physicist reviews plan.	08.i	243	Passing the plan even though normal tissue doses were exceeded.		3	10	10	300
246	Rassiah 2020	EBRT		Generate plan	08.i	243	Plan does not adhere to constraints		1.8	4.2	1.2	66			addressed via change of process or automatically checked
247	Rusu 2020	EBRT	SBRT	Generate Plan	08.i	243	Inaccurate normal liver effective dose (Veff) calculation	Error in exporting DVH, error in Veff calc, Inattention	2	7	5	105
249	Huq 2016	EBRT		8 - Treatment Planning: 13. Evaluate plan (DVH, isodose, dose tables, etc.)	08.i	243	01. Inadequate evaluation	Not enough time/effort spent; 6.01. Inadequate training; 8. Poor evaluation strategy Incorrect final prescription	5.63	7	7.13	303
250	Huq 2016	EBRT		8 - Treatment Planning: 14. Evaluate plan (DVH, isodose, dose tables, etc.)	08.i	243	Incorrect DVHs, IDLS, etc	2.2. Software error; User selects wrong parameters for DVH.; Wrong or inappropriate structure(s) for DVH(s); 3.2. Poor evaluation tools; 2.5. Wrong normalization point selected.; Inadequate commissioning	5	8.11	5.44	230.7
248	Behzadipour 2024	MRgRT	MRIdian	Physicist: Review adaptive plan-related components	08.i	248	Forgetting to verify rules	Significant anatomical variations	3.67	5.33	2.67	52.33
251	Denny 2014	EBRT		Plan approved by medical physicist	08.i	251	Signs plan without thorough review		5	10	10	500
252	Denny 2014	EBRT		Plan approved by medical physicist	08.i	251	Does not check or review thoroughly		5	8	10	400
253	Baehr 2020	EBRT			09.a	251	Approval of wrong plan					132
254	Baehr 2020	EBRT			09.a	251	Mix-up of plans					106.7
255	Jones 2015	Tomotherapy	Stat Rad	Treatment planning	09.a	251	Approval of wrong treatment site		4	8	10	320			Written attestation by attending physician or physicist of treatment site*
256	Jones 2015	Tomotherapy	Stat Rad	Treatment planning	09.a	251	Approval of wrong prescription dose		4	9	9	324			Required verification by two individuals (attending, resident, or physicist)
257	Pawlicki 2016	EBRT	SRS	Final treatment planning—radiation oncologist reviews plan	09.a	251	Plan passes review with errors	Radiation oncologist does not have all the information and a previous treatment is not accounted for	4	10	9	360
260	Rassiah 2020	EBRT		Export plan pdf to Mosaiq	09.a or 10.i	251	Wrong plan approved and exported to Mosaiq (multiple plans same patient)		3.6	6.4	1.8	74
259	Denny 2014	EBRT		Plan approved by radiation oncologist	09.a	259	Plan not approved		3	6	2	36
261	Veronese 2015	Cyberknife		XXXVI. Physician’s approval of the treatment plan, with eventual re-prescription of dose and number of fractions	09.a, b	261	Missed or wrong re-prescription of dose or number of fractions	Inexperience, distraction, haste, activity interruption, high workload, missed communication between physicist and physician	2	10	4	80
262	Benavente 2024	EBRT	SBRT		09.b	261	Failure to document prescription modifications during treatment planning	- Human error - Poor communication				169
266	Denny 2014	EBRT		Imaging approved by radiation oncologist prior to first treatment	10.e	261	Radiation oncologist changes treatment site/dosage with order entry		2	7	2	28
263	Rassiah 2020	EBRT		Attached DRR to field	10.d	263	DRR attached wrongly		3.2	3.4	1.2	22
264	Rassiah 2020	EBRT		Export DRR to Mosaiq	10.d and i	264	Isocenter placed wrongly on DRR		1.8	4.8	6.4	31
265	Denny 2014	EBRT		Imaging approved by radiation oncologist prior to first treatment	10.e	265	Incorrect approval; lack of approval; delay in process while waiting for MD availability		2	10	10	200			Team 1—To also address biological modeling practice and dose constraint best practices/create standard expectation
267	Rassiah 2020	EBRT		Imaging instruction	10.e and f	267	Sub optimal imaging instructions, i.e., frequency or imaging type not adequate		1.6	4	1.8	27
269	Perks 2012	EBRT	SBRT	Documentation of couch coordinates	10.h or 10.i	269	Transcription error		2	10	2	40
270	Veronese 2015	Cyberknife		XLII. Print of the report containing plan data, of the dose statistics table and of two images representative of the treatment plan (3D dose distribution, beams entry, DVH data and charts)	10.h, i	270	Missed or wrong printing of the plan report, of the table and images, printing of report, table and images not concerning the approved plan	Inexperience, distraction, haste, activity interruption, high workload, printing performed not contextually with the plan approval, missed communication among physicists	1	10	4	40
271	Yang 2015	EBRT	SBRT		10.h, I, m	271	Wrong trial sent to MQ	Multiple trials of the same treatment plan exist in TPS and a trial other than the one approved by physicians is transferred to the teletherapy units for treatment.	6	8	4	192
272	Frewen 2018	EBRT		Treatment	10.h/i	272	Pertinent patient notes from PE not communicated to treatment RTs	Disconnect between MOSAIQ and iEMR				148
273	Lee 2021	EBRT	SBRT	62. Perform pretreatment therapist chart review.	10.h/i	273	Pretreatment therapist review performed incorrectly		4	5	7	140
274	Terezakis 2011	EBRT			10.k	274	Treatment plan and film are exported incorrectly to treatment machine					96
275	Rassiah 2020	EBRT		Setup treatment calendar	10.m	275	Tx calendar setup wrongly (every other day tx/bolus, concurrent treatment, number of fractions, dose accumulation)		1.8	4	1	28
276	Benavente 2024	EBRT	SBRT	Plan approval - Schedule treatment sessions	10.m	275	Failure to schedule the treatment plan	- Human error - Wrong alert note - Double-check not done - Schedule not verified	6.5	9	7	409.5
277	Benavente 2024	EBRT	SBRT	Plan approval - Set alert note	10.m	275	Incorrect information to schedule the treatment plan	- Human error	5.7	7.7	4.8	210.7
278	Giardina 2023	EBRT		3.0 Patients list is defined (weekly procedure)	10.m	275		Homonymy [same/similar name] (weekly patient list)							Highlight the cell that contains the name and surname of patients with homonymy (e.g. change of cell colour and/or use of bold)
279	Baehr 2020	EBRT			11&12	279	Inability to cope with work with critically ill patients					166.3	related to staff safety
280	Baehr 2020	EBRT			11&12	280	Inability to cope with high workload					246.7	related to staff safety
281	Gilmore 2021	EBRT		1st fraction	11.a	281	wrong patient	human error	2	10	2	40			Patient ID check
282	Giardina 2023	EBRT		3.1 Start-up steps in treatment plan (TP) procedure selection	11.a, 12.a	281		Homonymy (patient list in “Data Selection” screen)							computerized system for managing the patient database
283	Giardina 2023	EBRT		3.3 Verify patient identity	11.a, 12.a	281		Homonymy [same/similar name] (weekly patient list)							Highlight the cell that contains the name and surname of patients with homonymy (e.g. change of cell colour and/or use of bold)
284	Giardina 2023	EBRT		3.3 Verify patient identity	11.a, 12.a	281		Exchange of shift card among patients							Clear safety recommendations inserted in the sheet assigned to the patient
285	Giardina 2023	EBRT		3.4 Patient immobilization and positioning	11.a, 12.a	281		Patient identification							The use of patient’s photo
288	Kluter 2021	MRgRT	MRIdian	Pre-treatment preparation	11.a, 12.a	281	Patient misidentification due to wrong ID-photo		2	4		III	III was the highest ranking in O/S risk matrix
289	Kluter 2021	MRgRT	MRIdian	Pre-treatment preparation	11.a, 12.a	281	Patient misidentification because of no in-room monitor		3	4		III	III was the highest ranking in O/S risk matrix
290	Kluter 2021	MRgRT	MRIdian	Pre-treatment preparation	11.a, 12.a	281	Patient misidentification because of missing ID-photo		4	4		III	III was the highest ranking in O/S risk matrix
291	Liang 2023	MRgRT	Unity AtP	1-Preparation: Bring patient into room	11.a, 12.a	281	Wrong patient	Name and birthday not verified					no ranking published		1) Front desk checks patient name/birthday and gives wrist band;
292	Liang 2023	MRgRT	Unity AtP	1-Preparation: Verify patient name and birthday with patient again	11.a, 12.a	281	Second therapist did not verify twice	Thought first therapist verified					no ranking published		It is a good check to have but patient will have had three other verifications of id (front desk, first therapist, photo check)
293	Broggi 2015	Tomotherapy		I. Patient Call	11.a.i & 12.b	281	Wrong patient identification (with the same anatomical site)	Lack of attention	2	7	6	84
294	Denny 2014	EBRT		Documentation/ verification of patient identifiers	11.a.i, 12.b	281	Wrong patient treated		1	10	1	10			Team 4—To address patient wrist band issue
295	Denny 2014	EBRT		Documentation/ verification of patient identifiers	11.a.i, 12.b	281	Patient identification of two identifiers was not done		4	6	2	48
298	Scorsetti 2012	EBRT		A4 treatment	11.a/b, 12.b	281	Patient identification error	Loss of patient identification procedure, The patient enters the bunker even if another patient was called, Loss of communication between the technicians, Distraction, Workload	3	4	4	48	O & D: 1-4; S: 1-5		Procedure of patient identification: Check of patient’s data, Check of correspondence with patient’s picture, Check of correspondence of treatment number of the treatment plan with clinical record Training for technicians
299	Veronese 2015	Cyberknife		I. Call of the patient in the waiting room	11.a/b, 12.b	281	The patient is called but a different one answers/ The patient is not called	Identification does not include patient’s name, surname, date of birth, photo-Patient was not informed of modifications regarding the time of the appointment, patient is late	1	10	2	20
300	Veronese 2015	Cyberknife		II. Verification of the patient’s identity at the treatment’s room entry by asking personal data confirmation	11.a/b, 12.b	281	Patient’s identity verification by checking all the personal data not performed	Only patient’s surname check	2	10	3	60
301	Veronese 2015	Cyberknife		XII. Patient selection using personal data (Name and surname)	11.a/b, 12.b	281	Wrong patient’s name-Personal data check is not performed	Patient is called without checking patients’ list-Lapse of memory	2	10	5	100
302	Veronese 2015	Cyberknife		XV. Check of patient’s name, surname and medical ID by flagging the appropriate box for acceptance	11.a/b, 12.b	281	Patient’s personal data not checked	Automatic action- Lapse of memory	2	10	7	140
310	Kluter 2021	MRgRT	MRIdian	Pre-treatment preparation	11.b, 12.b	281	Patient misidentification due to wrong patient RT protocol		3	4		III	III was the highest ranking in O/S risk matrix
321	Behzadipour 2024	MRgRT	MRIdian	Therapist: Enter patient info	11.b, 12.b	281	Put wrong patient information	Human failure (inattention)	2	10	4	80
286	Kluter 2021	MRgRT	MRIdian	Pre-treatment preparation	11.a, 12.a	286	Wrong patient plan is loaded due to accidently wrong click		3	4		III	III was the highest ranking in O/S risk matrix
287	Kluter 2021	MRgRT	MRIdian	Pre-treatment preparation	11.a, 12.a	286	Wrong patient is loaded in treatment system due to miscommunication between both RTTs		3	4		III	III was the highest ranking in O/S risk matrix
296	Broggi 2015	Tomotherapy		I. Patient Call	11.a.ii, b & 12.b	286	Plan selection of the wrong patient (same anatomical site but not yet treated)	Lack of attention	2	7	6	84
303	Ford 2009	EBRT			11.b, 12.b	286	Wrong plan used for Tx	Plan pulled up for wrong patient in R&V system				96
304	Ford 2009	EBRT			11.b, 12.b	286	Wrong plan used for Tx	Incorrect contours used in planning				96
305	Ford 2009	EBRT			11.b, 12.b	286	Wrong plan used for Tx	Data entered for wrong patient at CT simulation				96
306	Giardina 2023	EBRT		3.1 Start-up steps in treatment plan (TP) procedure selection	11.b, 12.b	286		Selection of PT in the HT management software							Application of the flag “Cancelled” when the decision to interrupt the PT is made
307	Kluter 2021	MRgRT	MRIdian	Pre-treatment preparation	11.b, 12.b	286	Wrong plan is loaded due to several existing plans for different PTVs		3	4		III	III was the highest ranking in O/S risk matrix
308	Kluter 2021	MRgRT	MRIdian	Pre-treatment preparation	11.b, 12.b	286	Wrong patient protocol is selected accidentally		3	4		III	III was the highest ranking in O/S risk matrix
311	Liang 2023	MRgRT	Unity AtP	1-Preparation: Bring patient into room	11.b, 12.b	286	Wrong plan loaded on MOSAIQ	Photo check missed					no ranking published		Therapists have tablet that view the MOSAIQ computer which has patient photo
315	Nishioka 2022	MRgRT	MRIdian	Treatment	11.b, 12.b	286	Disagreement between patient and treatment plans		2.6	9.4	1.6	39.1
316	Nishioka 2022	MRgRT	MRIdian	Treatment delivery	11.b, 12.b	286	Loading wrong plan when resuming after treatment interruption		5	8	5.3	210
320	Veronese 2015	Cyberknife		XIII. Check of the correct treatment plan and of the number of fractions as described on the report print	11.b, 12.b	286	Delivery to the patient of a wrong plan-plan check not performed	Personal data and patient ID on the printed plan not checked-lapse of memory	2	10	3	60
297	Rusu 2020	EBRT	SBRT	Patient setup	11.a/b, 12.b	297	No patient time-out was performed	Rush, oversight	2	8	2	32
309	Kluter 2021	MRgRT	MRIdian	Pre-treatment preparation	11.b, 12.b	309	Plan parameters are not checked		2	5		III	III was the highest ranking in O/S risk matrix
312	Liang 2023	MRgRT	Unity AtP	1-Preparation: MRI questionnaire form filled and signed (patient, therapist, witness)	11.b, 12.b	312	Questionnaire filled out incorrectly; patient contains ferromagnetic material	Patient did not read thoroughly					no ranking published		1) Tablet to fill out MOSAIQ assessment with patient;
313	Liang 2023	MRgRT	Unity AtP	1-Preparation: MRI questionnaire form filled and signed (patient, therapist, witness)	11.b, 12.b	313	Questionnaire filled out incorrectly; patient contains ferromagnetic material	Patient forgot about implant					no ranking published		1) Daily automated implant email for MRI patients;
314	Masini 2014	EBRT	SRS	Preparation of the treatment room	11.b, 12.b	314	Choice wrong collimator		9	4	5	180			Second check by a physician, a physicist, and a radiation therapist.				totals
317	Terezakis 2011	EBRT			11.b, 12.b	317	Inability to verify patient’s marks are valid for treatment					128
318	Terezakis 2011	EBRT			11.b, 12.b	317	Therapists incorrectly re-mark patient because of shifts that were written incorrectly on paper					96
324	Benavente 2024	EBRT	SBRT	Initial treatment - Patient positioning	11.c	317	Incorrect patient positioning	- Procedure unknown - Immobilization system unknown - Planned positioning unknown	3.6	8.8	7	221.8
343	Perks 2012	EBRT	SBRT	SBRT frame at isocenter	11.c, 12.d	317	Transcription error in coordinates		2	10	1	20
344	Terezakis 2011	EBRT			11.c, 12.d	317	Needing to re-mark patient after treatment shifts are made					160
353	Huq 2016	EBRT		12 - Day N Treatment: Patient set up for treatment	11.d	317	Information in R&V system improperly changed.	3.2. Poorly designed or poorly implemented R&V system security; 2.5. Careless use by untrained person (e.g. incorrect couch coordinates captured on Day N after correct ones were captured on Day 1); Careless editing of information in R&V; 01.2. Inadequate department policy; 01.1-01.2. No second source of treatment information against which to check; Malice (sabotage)	4.67	7.22	6.44	223.3
319	Terezakis 2011	EBRT			11.b, 12.b	319	Immobilization for patient is incorrect					75
334	Kluter 2021	MRgRT	MRIdian	Patient Positioning	11.c, 12.d	319	Poor positioning aid selection: patient becomes unsettled		3	4		III	III was the highest ranking in O/S risk matrix
336	Lee 2021	EBRT	SBRT	2. Immobilization/initial setup	11.c, 12.d	319	Patient set up incorrectly (arms incorrect, head immobilization insufficient, no paddles for t-spine)	not following setup doc/incorrect setup doc/RTT forgetting device/patient unable to tolerate	3.5	6.66667	3.66667	85.5556
337	Liang 2023	MRgRT	Unity AtP	2-Positioning and imaging: Setup per simulation and drive to couch index per plan	11.c, 12.d	319	Patient has moved in mold such that fields are deliverable (small field)	Patient discomfort					no ranking published		Verification scan will be thoroughly reviewed by planner and physicists to catch motion
322	Wang 2024	Halcyon	Ethos	On-couch adaptive treatment	11.b, 12.b	322	Inability of patients to tolerate treatment position during extended on-couch treatment time	Lack of standardized procedures for selection of adaptive candidates	3	3	4.2	37.8
323	Gilmore 2021	EBRT		IGRT	11.b,k, 12.b,k	323	Images not acquired when requested	Human error, in correct information	4	4	4	64			Images scheduled for correct dates, immobilization document
325	Pawlicki 2016	EBRT	SRS	Pretreatment—in treatment room - Surface imaging is used to set baseline patient position.	11.c, 11.d	325	Baseline patient position set incorrectly.		3	10	10	300
326	Baehr 2020	EBRT			11.c, 12.c	325	Difficult positioning					284.6	related to staff safety
327	Bright 2022	EBRT	SIG	Set up with FB DICOM surface	11.c, 12.c	325	Patient within SGRT tolerance but not positioned correctly	SGRT tolerance too wide due to incorrect site or tolerances adjusted at linac	4.7	7.2	2.8	95			Establish protocol: physics review FB versus DIBH AP SSDs per patient and adjust tolerances as needed prior to start date
328	Bright 2022	EBRT	SIG	Set up with FB DICOM surface	11.c, 12.c	325	Patient within SGRT tolerance but not positioned correctly	SGRT fooled: not enough landmarks in ROI	5	6.7	3.3	111			Checklist: create therapist daily Aria Encounter to verify ROI; add to physics weekly encounter to verify ROI
330	Ford 2009	EBRT			11.c, 12.d	325	Patient Tx at incorrect location	DRR generated for wrong isocenter				160
331	Ford 2009	EBRT			11.c, 12.d	325	Patient Tx at incorrect location	Patient aligned to wrong marks				128
345	Terezakis 2011	EBRT			11.c, 12.d	325	Radiation therapist shifts the patient’s position based on treatment plan incorrectly					80
347	Behzadipour 2024	MRgRT	MRIdian	Therapist: Patient alignment	11.c, 12.d	325	Nonreproducible positioning	Human failure (inattention)	5	3	3	45
329	Bright 2022	EBRT	SIG	Pull up correct SGRT surface (DICOM or VRT)	11.c, 12.c	329	Use DICOM mistakenly instead of VRT surface	Imaging form not updated from DICOM; patient moved to other linac	5.7	5.8	3	99			Computerization: map network drive and train therapists how to move files between linacs
332	Frewen 2018	EBRT		Treatment	11.c, 12.d	332	Site treated with incorrect field in multi area treatment	Close proximity of ISO's/having all treatment fields grouped together in Mosaiq in the treatment window				65
333	Kim 2019	EBRT	MR only planning		11.c, 12.d	333	Wrong treatment volume delineated	Wrong image set used	7	2	6	84
335	Kluter 2021	MRgRT	MRIdian	Patient Positioning	11.c, 12.d	335	Patient becomes scared due to claustrophobia		2	4		III	III was the highest ranking in O/S risk matrix
338	Masini 2014	EBRT	SRS	Localization with laser target localiser frame (LTLF) device with patient in treatment position	11.c, 12.d	338	Wrong coordinates on LTLF device		9	3	5	135			Exportation isocenter data to the localization independent system: Vision RT
339	Nishioka 2022	MRgRT	MRIdian	Treatment	11.c, 12.d	339	Collision between patient and machine bore		6	8	6.5	312
340	Nishioka 2022	MRgRT	MRIdian	Treatment	11.c, 12.d	340	Very wrong localization due to misunderstanding of the localization target		2	9	4	72
341	Nishioka 2022	MRgRT	MRIdian	Treatment	11.c, 12.d	341	New lesions detected after the treatment has started		5.7	6	7.5	255
342	Perks 2012	EBRT	SBRT	Automatic setup failure	11.c, 12.d	342	Incorrect calibration of couch motors		1	10	7	70
346	Behzadipour 2024	MRgRT	MRIdian	Therapist: Patient alignment	11.c, 12.d	346	Too far off-center patient (during treatment)	Human failure (inattention),	2	8	4	64
348	Behzadipour 2024	MRgRT	MRIdian	Therapist: Patient alignment	11.c, 12.d	348	Not properly aligned on coils	Human failure (inattention)	6	3	2	36
349	Benavente 2024	EBRT	SBRT	Initial treatment - CBCT imaging	11.d	349	Error in image registration	- Selection of inadequate CBCT parameters	5	9	5.1	229.5
350	Benavente 2024	EBRT	SBRT		11.d	349	Incorrect evaluation of CBCT (first day)	- Inadequate procedure - Human error - Software error				170
351	Benavente 2024	EBRT	SBRT		11.d	349	Incorrect application of the CBCT correction deviations (first day)	- Inadequate procedure - Human error - Software error				129
352	Huq 2016	EBRT		11 - Day 1 Treatment: Localization; (port films and/or other localization devices)	11.d	349	2. Images misinterpreted	Human error; Inappropriate settings	5.44	7.56	5.44	234.1
357	Broggi 2015	Tomotherapy		VIII. Choice the kVCT/MVCT of registration parameters (registration axis)	11.d, 12.e	349	kVCT/MVCT automatic registration in 6 directions (and not in 4)	Lack of attention and/or inadequate skill	4	4	8	128
358	Broggi 2015	Tomotherapy		IX. Check of the kVCT/MVCT automatic registration and eventual manual correction	11.d, 12.e	349	Wrong kVCT/MVCT matching	Inadequate skill	4	5	9	180
361	Ford 2014	EBRT		Tx delivery	11.d, 12.e	349	Delay in film check.	Films not assigned to physician in queue.	10	8	5	400
362	Gilmore 2021	EBRT		IGRT	11.d, 12.e	349	Error in match < 5 mm	Human/procedural error	9	4	7	252			training, two radiographers present for match
363	Gilmore 2021	EBRT		IGRT	11.d, 12.e	349	Error in match > 5 mm	Human/procedural error	3	5	7	105			Training, two radiographers present for match
373	Lee 2021	EBRT	SBRT	75. Register orthogonal setup images with DRRs	11.d, 12.e	349	Registration performed incorrectly		5	5	5	125
375	Lee 2021	EBRT	SBRT	77. Register CBCT to simulation CT	11.d, 12.e	349	Incorrect CBCT–CT registration		6	8	3	144
376	Lee 2021	EBRT	SBRT	79. Apply CBCT couch shifts	11.d, 12.e	349	Inaccurate CBCT–CT registration, but couch shifts still applied		6	8	6	288
379	Perks 2012	EBRT	SBRT	Overly large CBCT shifts	11.d, 12.e	349	Shifts should all be less than 1 cm		4	10	1	40
380	Rusu 2020	EBRT	SBRT	Staff coverage	11.d, 12.e	349	Inconsistent CBCT alignment between fractions	Different MD covering treatment	4	6	4	96
382	Veronese 2015	Cyberknife		XVII. Accurate alignment of the patient by comparing DRR and live images: adjustment of the values and tolerance levels defined in the image parameters window-adjustment of the X Sight Spine ROI dimensions	11.d, 12.e	349	Wrong alignment-Threshold levels of the different parameters not modified when necessary	Difficulty to visually identify spine tract in the live images-Lapse of memory, insufficient experience of the operator with the treatment system	1	10	4	40
385	Liang 2023	MRgRT	Unity AtP	2-Positioning and imaging: Setup per simulation and drive to couch index per plan	11.e, 12.m	349	Couch goes to wrong location	Board level not entered correctly in sim					no ranking published		1) Monaco does not allow automated shifts >5 cm;
354	Bright 2022	EBRT	SIG	Daily bolus surface captured during DIBH	11.d, 12.d	354	Patient moves or breathes during process	Patient discomfort	4.7	5.2	4	96			Barrier: investigate using rigid bolus to avoid daily VRT captures
369	Lee 2021	EBRT	SBRT	5. CB match verification	11.d, 12.e	354	Patient moves in the time between CBCT acquisition and DOD approval	waiting excessive time for approval, pain/anxiety not managed well by primary/in-patient MD	4	6.66667	6.83333	182.222
371	Lee 2021	EBRT	SBRT	8. ExacTrac: preparation	11.d, 12.e	354	ExacTrac baseline image taken after patient has moved	RTT distraction	4	6.66667	8.16667	217.778
384	Behzadipour 2024	MRgRT	MRIdian	Therapist: Take low- and high-resolution scan	11.d, 12.e	354	Therapist not noticing patient did not hold breath for entire length of scan	Human failure (inattention)	5	5	3	75
396	Bright 2022	EBRT	SIG	Capture new VRT surface if shifts from imaging	11.g, 12.g	354	Patient moves or breathes during process	Patient discomfort	5.2	5.3	4.2	115			Establish protocol: change imaging policy to require one therapist to watch patient while the other captures VRT surface; take verification port after all shifts to verify VRT surface
397	Jones 2015	Tomotherapy	Stat Rad		11.g, 12.g	354	Patient motion> 3 mm after alignment or during treatment		9	7	8	504			A radiation therapist will coach the patient on lying still
416	Pawlicki 2016	EBRT	SRS	Treatment - Confirm patient position using surface imaging.	11.g, 12.g	354	Patient positioned incorrectly because surface imaging system does not register motion.		3	10	10	300
417	Pawlicki 2016	EBRT	SRS	Treatment - Use surface imaging to monitor head position during delivery	11.g, 12.g	354	Patient's head motion is not correct from the surface imaging system.		3	10	10	300
435	Huq 2016	EBRT		11 - Day 1 Treatment: Treat patient - Monitor treatment	11.j	354	01. Failure to notice patient move	Inattentiveness; Light level; 2.2 device failure (Poor monitor)	6	4.78	7.89	224.4
439	Rusu 2020	EBRT	SBRT	Treatment delivery	11.j, 12.j	354	Patient moves during treatment	Long time on the couch, patient noncompliant	3	8	4	81
441	Veronese 2015	Cyberknife		XVI. Verifying the right vision of the patient from the control room with swiveling cameras	11.j, 12.j	354	Failure to verify the vision of the patient from the cameras, suboptimal patient’s vision	Negligence, inattention, haste (intensive scheduling), superficiality, cameras not working, presence of objects in the treatment room that limit the vision of the patient	1	10	3	30
442	Veronese 2015	Cyberknife		X. Check of the correct view of the patient from the treatment workspace using adjustable video cameras	11.j, 12.j	354	Patient is not monitored during treatment	Video cameras are not correctly oriented or functioning	2	9	2	36
443	Younge 2015	EBRT	SRS		11.j, 12.j	354	Patient moves during treatment		6.8	7	4.8	228
444	Behzadipour 2024	MRgRT	MRIdian	Physicist: Treatment	11.j, 12.j	354	Patient movement	Uncontrollable significant motion both external and internal	4.33	6	2.67	69.33
446	Wang 2024	Halcyon	Ethos	Online contours review and editing	11.j, 12.j	354	Substantial patient motion during online planning	Inadequate motion management or immobilization, compromised patient compliance, and performance status	3.5	7.2	5.2	131
355	Bright 2022	EBRT	SIG	Daily bolus surface captured during DIBH	11.d, 12.d	355	Bolus capture taken with incorrect surface chosen (DIBH or FB)	Labels in corrector confusing	4	5.7	4.2	94			Labels: standardize labelling and order of appearance in SGRT; standardize plan order on linac console
356	Bright 2022	EBRT	SIG	Daily bolus surface captured during DIBH	11.d, 12.d	356	Bolus capture taken with incorrect surface chosen (DIBH or FB)	Lack of attention	4.7	5.5	4.3	111			Barrier: investigate using rigid bolus to avoid daily VRT captures
359	Broggi 2015	Tomotherapy		X. kVCT/MVCT registration acceptance	11.d, 12.e	359	The “Accept” option is not selected on the treatment console	Lack of attention and/or inadequate skill	4	4	8	128
360	Broggi 2015	Tomotherapy		XIV. Couch movement based on accepted shift registration	11.d, 12.e	360	“Setup” button not pressed, no couch movement	Lack of attention	4	4	8	128
364	Jones 2015	Tomotherapy	Stat Rad	Treatment	11.d, 12.e	360	Patient incorrectly shifted during image-guidance alignment		3	8	10	240			Confirmation of positioning coordinates by two therapists*
365	Jones 2015	Tomotherapy	Stat Rad		11.d, 12.e	360	Patient positioning shifts not applied treatment		4	8	10	320			Confirmation of applied shifts by a therapist*
366	Jones 2015	Tomotherapy	Stat Rad		11.d, 12.e	360	Patient positioning shifts not applied after machine failure		4	8	10	320			Position verification by two therapists after machine failure*
367	Kluter 2021	MRgRT	MRIdian	Daily 3D MR-imaging	11.d, 12.e	367	The FOV does not include the entire patient		3	4		III	III was the highest ranking in O/S risk matrix
368	Kluter 2021	MRgRT	MRIdian	Daily 3D MR-imaging	11.d, 12.e	368	A wrong pulse sequence was chosen for MR-imaging		3	4		III	III was the highest ranking in O/S risk matrix
370	Lee 2021	EBRT	SBRT	5. CB match verification	11.d, 12.e	370	Setup not seen by physics due to no action by therapists or no response from physics	communication issues, not following policy or confused by policy	5	4	4.33333	86.6667
372	Liang 2023	MRgRT	Unity AtP	2-Positioning and imaging: Take other sequences as needed for research	11.d, 12.e	372	Motion monitoring stopped early to accommodate research scan	Unaware of policy					no ranking published		Training for designated MM watcher should include knowledge that stopping mm is only allowed for post MRI image
374	Lee 2021	EBRT	SBRT	76. Take CBCT using 1 mm slices	11.d, 12.e	374	CBCT not acquired with 1 mm slices		5	5	5	125
377	Pawlicki 2016	EBRT	SRS	Treatment - Adjust the patient's head to match CBCT.	11.d, 12.e	377	Surface imaging indicates patient is correctly positioned when they are not.		3	10	10	300
378	Perks 2012	EBRT	SBRT	CBCT scan isocenter misaligned	11.d, 12.e	378	Difference with beam isocenter		1	10	6	60
381	Rusu 2020	EBRT	SBRT	Daily IGRT	11.d, 12.e	381	OARs position/shape different than CT scan due to patient	Dietary restrictions not followed	4	8	2	80
383	Wegener 2022	Halcyon	Ethos	Adaptive treatment - CBCT	11.d, 12.e	383	Questionable dose distributions in regions with high density differences accompanied by large anatomic changes		2.6	3	2	15.4	O, S & D: 1-5
386	Veronese 2015	Cyberknife		XVIII. Checking the correctness of patient and treatment plan data, check that the Synchrony field displays “Yes”	11.e, 12.m	386	Failure to verify the patient and treatment data correctness, failure to verify that the Synchrony field is active	Negligence, inattention, haste (intensive scheduling), interruption of the activity, patient clinical record not present at the time of treatment	2	10	8	160
387	Veronese 2015	Cyberknife		XXX. Selection of the appropriate size of the safety zone (small/medium/large), based on the patient’s size	11.e, 12.m	387	Not appropriate selection of the size of the safety zone	Negligence, superficiality, inattention, haste (intensive scheduling), wrong estimate of the actual size of the patient	2	10	2	40
388	Veronese 2015	Cyberknife		XVI. Check of: plan name, tracking method (XSight spine), path, number of fraction, collimator type and aperture-flag of the appropriate box for acceptance	11.e, 12.m	388	Data check is wrong or not performed	High workload-lapse of memory	2	10	7	140
389	Veronese 2015	Cyberknife		XIX. Setting of the most appropriate patient size	11.e, 12.m	389	Appropriate patient size not set	Lapse of memory, insufficient experience of the operator with the delivery system	2	9	5	90
390	Huq 2016	EBRT		11 - Day 1 Treatment: Set treatment parameters	11.f	390	2. Wrong treatment accessories (Missing/incorrect bolus, blocks)	5.2 Poor communication; Human error; Incorrect documentation	5.56	8	5.33	240
391	Giardina 2023	EBRT		3.2 Treatment room preparation	11.f, 12.f	391		Identification of devices needed for immobilization							RfID located on customized devices
392	Younge 2015	EBRT	SRS		11.f, 12.f	392	Mask does not immobilize sufficiently		7.5	7.3	3.5	192
393	Behzadipour 2024	MRgRT	MRIdian	Therapist: Patient alignment	11.f, 12.f	393	Forgetting to give the squeeze ball to the patient	Human failure (inattention)	6	8	1	48
394	Behzadipour 2024	MRgRT	MRIdian	Therapist: Patient alignment	11.f, 12.f	394	Improper positioning of the headphone on patient's ear	Patient not communicating with RT	2	3	6	36
395	Behzadipour 2024	MRgRT	MRIdian	Therapist: Patient alignment	11.f, 12.f	395	Squeeze ball not plugged in	Human failure (inattention)	2	8	1	16
398	Kluter 2021	MRgRT	MRIdian	Treatment with cine-MRI based gating	11.g, 12.g	398	Dose deviation due to undetected patient movement and successful target tracking		3	4		III	III was the highest ranking in O/S risk matrix
399	Kluter 2021	MRgRT	MRIdian	Treatment with cine-MRI based gating	11.g, 12.g	398	Dose deviation due to undetected organ movement and successful target tracking		4	4		III	III was the highest ranking in O/S risk matrix
400	Kluter 2021	MRgRT	MRIdian	Treatment with cine-MRI based gating	11.g, 12.g	398	Dose deviation due to not reproducible patient breathing and successful target tracking		4	4		III	III was the highest ranking in O/S risk matrix
401	Kluter 2021	MRgRT	MRIdian	Treatment with cine-MRI based gating	11.g, 12.g	398	Dose deviation due to undetected tracking error caused by distractions		4	4		III	III was the highest ranking in O/S risk matrix
402	Kluter 2021	MRgRT	MRIdian	Treatment with cine-MRI based gating	11.g, 12.g	398	Dose deviation due to undetected tracking error caused by misjudgement		4	4		III	III was the highest ranking in O/S risk matrix
403	Lee 2021	EBRT	SBRT	9. ExacTrac: on-txt monitoring	11.g, 12.g	398	Patient moves during treatment	Uncomfortable,pain,anxiety, not properly updated of status by staff	3.5	7.33333	6.83333	175.389
404	Liang 2023	MRgRT	Unity AtP	7-Treatment: Watch motion monitoring (MM)	11.g, 12.g	398	Did not watch MM	Other issues to attend to					no ranking published		1) Will have designated MM watcher who sole duty is to watch the MM screen;
405	Liang 2023	MRgRT	Unity AtP	7-Treatment: Watch motion monitoring (MM)	11.g, 12.g	398	Did not watch MM	Unaware of policy					no ranking published		1) Update online checklist to include a “watch MM” step;
407	Lee 2021	EBRT	SBRT	84. Monitor SIG indicated offsets to ensure patient position is within 1 mm/1°	11.g, 12.g	398	Monitoring not performed		4	7	4	112
413	Nishioka 2022	MRgRT	MRIdian	On-treatment imaging	11.g, 12.g	398	GTV cannot be tracked by MR cine image		6.5	8	2	104
414	Nishioka 2022	MRgRT	MRIdian	Treatment	11.g, 12.g	398	Patient/anatomical movement during the online ART preparation and beam delivery		8	6.6	6	316.8
415	Nishioka 2022	MRgRT	MRIdian	Treatment delivery	11.g, 12.g	398	Intrafractional motions that occur off of imaging plane of real-time MR cine tracking		7	6.2	8.8	381.9
418	Pawlicki 2016	EBRT	SRS	Treatment - Use surface imaging to monitor head position during delivery	11.g, 12.g	398	Surface imaging indicates that the patient's head is out of alignment but the beam is not stopped.		3	10	10	300
419	Pawlicki 2016	EBRT	SRS	Treatment - Patient stable during treatment?	11.g, 12.g	398	Surface imaging indicates that the patient's head is out of alignment but the beam is not stopped.		3	10	10	300
420	Behzadipour 2024	MRgRT	MRIdian	Physicist: Perform tumor tracking and confirmation of breath-hold	11.g, 12.g	398	Tumor not being tracked correctly	Sub-optimal image quality	3.67	4.67	3	501.13
406	Liang 2023	MRgRT	Unity AtP	7-Treatment: Watch motion monitoring (MM)	11.g, 12.g	406	Contour on MM not representative of oar motion (i.e., wrong slice)	Center of contour not ideal					no ranking published		Cannot change contours in ATP: check center of MM structure during initial offline plan check or most recent ATS fraction
408	Lee 2021	EBRT	SBRT	84. Monitor SIG indicated offsets to ensure patient position is within 1 mm/1°	11.g, 12.g	408	SIG system fails to detect patient movement	SIG system failure	3	8	8	192
409	Lee 2021	EBRT	SBRT	84. Monitor SIG indicated offsets to ensure patient position is within tolerance	11.g, 12.g	409	Not done	Inattention	4	8	4	128
410	Lee 2021	EBRT	SBRT	601. Ensure surface imaging cameras are within tolerance	11.g, 12.g	410	Not checked	Inattention	6	4	4	96
411	Lee 2021	EBRT	SBRT	84. Monitor SIG indicated offsets to ensure patient position is within tolerance	11.g, 12.g	411	Not all metrics were monitored	Mental lapse	4	6	4	96
412	Lee 2021	EBRT	SBRT	84. Monitor SIG indicated offsets to ensure patient position is within tolerance	11.g, 12.g	412	SIG system indicates movement, yet patient did not move	SIG system isocenter drift	10	3	3	90	High in Rah 2016
421	Behzadipour 2024	MRgRT	MRIdian	Therapist: Verification of the select tracking features and settings	11.g, 12.g	421	Wrong confidence value	Human failure (inattention)	2	5	4	40
422	Behzadipour 2024	MRgRT	MRIdian	Therapist: Verification of the select tracking features and settings	11.g, 12.g	422	Tracking structure not within SI lines	Human failure (inattention)	2	3	6	36
423	Behzadipour 2024	MRgRT	MRIdian	Therapist: Verification of the select tracking features and settings	11.g, 12.g	423	Wrong frames per second	Human failure (inattention)	2	4	4	32
424	Nishioka 2022	MRgRT	MRIdian	Treatment	11.h, 12.h	424	Treatment interruption due to machine malfunction (Treatment cannot be resumed on that day)		7	4.4	9	277.2
425	Nishioka 2022	MRgRT	MRIdian	Treatment	11.h, 12.h	424	Helium leakage: major accident (e.g., asphyxiation)		1	10	1	10
426	Nishioka 2022	MRgRT	MRIdian	Treatment	11.h, 12.h	424	Treatment interruption due to machine malfunction (resume treatment after a while)		7.3	5	9	330
427	Nishioka 2022	MRgRT	MRIdian	Treatment delivery	11.h, 12.h	424	Wrong dose due to machine malfunction		4	8.4	8	268.8
428	Nishioka 2022	MRgRT	MRIdian	Treatment delivery	11.h, 12.h	424	Wrong-dose distribution due to machine malfunction		3.2	8.4	9	241.9
429	Nishioka 2022	MRgRT	MRIdian	Treatment delivery	11.h, 12.h	424	Beam misalignment due to machine malfunction		3.2	8.4	8.8	235.2
430	Perks 2012	EBRT	SBRT	Machine faults leading to interlocks	11.h, 12.h	424	Loss of beam		5	8	1	40
432	Broggi 2015	Tomotherapy		XVI. Treatment delivery	11.i, 12.i	424	Temporary treatment delivery interruption with the possibility of completing the procedure	Tomotherapy unit interruption/crash	4	8	6	192
431	Schuller 2017	EBRT	SRS	Treatment delivery - Physics visual iso check using lasers	11.h, 12.h	431	Physics did not check	Different physicist did not know	5	10	8	400
433	Kluter 2021	MRgRT	MRIdian	Treatment with cine-MRI based gating	11.i, 12.i	433	Dose deviation due to incomplete plan transfer		2	5		III	III was the highest ranking in O/S risk matrix
434	Kluter 2021	MRgRT	MRIdian	Completion of interrupted fractions	11.i, 12.i	434	Dose deviation after fraction completion which cannot be adapted to the current anatomy due to system behaviour		4	4		III	III was the highest ranking in O/S risk matrix
436	Huq 2016	EBRT		11 - Day 1 Treatment: Treat patient - Monitor treatment	11.j	436	2. Failure to notice inappropriate machine operation.	Inattentiveness	3.33	8.22	8.22	221.7
437	Baehr 2020	EBRT			11.j, 12.j	437	Defective ECG					109.3
438	Perks 2012	EBRT	SBRT	Patient moves during treatment	11.j, 12.j	438	Repositioning of patient		2	10	1	20
440	Veronese 2015	Cyberknife		IX. Patient’s instruction on how to request the intervention of the technician in case of need (voice call via intercom and/or lifting a hand)	11.j, 12.j	440	Absent or insufficient patient’s information on the request for help in case of need	Negligence, difficult communication with the patient, inattention, haste (intensive scheduling)	1	10	3	30
445	Benavente 2024	EBRT	SBRT	Initial treatment - Monitor the patient’s medical condition	11.j, 12.j	445	The patient's medical condition changes and is not evaluated before treatment	- Poor communication	8.3	7.2	5	298.8
447	Denny 2014	EBRT		EHR dose documentation	11.k, 12.k	447	Number of treatments and dose not entered into SCM. Interface does not exist		6	2	5	60			Team 3—To address need for creating additional safe guard given lack of ntegration; explore options with IT
448	Denny 2014	EBRT		EHR dose documentation	11.k, 12.k	448	Manual entry errors; lack of/incorrect entry/information		2	3	8	48
449	Denny 2014	EBRT		EHR dose documentation	11.k, 12.k	449	Wrong information documented		2	7	2	28
450	Denny 2014	EBRT		EHR dose documentation	11.k, 12.k	450	Not documented, inaccurate documentation		1	3	10	30
451	Frewen 2018	EBRT		Treatment	11.k, 12.k	451	Missed re-imaging on non-daily imaging patient after shift was required	Image not scheduled immediately due to time pressures/distractions				108
452	Kluter 2021	MRgRT	MRIdian	Documentation	11.k, 12.k	452	Evaluation of re-irradiation of a patient with a previous adaptive treatment course		4	4		III	III was the highest ranking in O/S risk matrix
453	Liang 2023	MRgRT	Unity AtP	1-Preparation: Daily/initial assessment in MOSAIQ	11.k, 12.k	453	Filled out form incorrectly	Questionnaire incorrect so wrong information put in assessment as a result					no ranking published		1) Tablet to fill out MOSAIQ assessment with patient; 2) daily implant email for MRI patients
454	Liang 2023	MRgRT	Unity AtP	1-Preparation: Daily/initial assessment in MOSAIQ	11.k, 12.k	454	Filled out form incorrectly	Therapist mistake when filling out assessment					no ranking published		Saying “yes” to implant or pregnant shows up red in MOSAIQ and MRI eligibility is not met so treatment will be prevented
455	Liang 2023	MRgRT	Unity AtP	2-Positioning and imaging: Transfer from MARLIN to online using “Monaco” destination	11.k, 12.k	455	Wrong scan sent	Did not check time or date					no ranking published		MRI tech to “call-out” patient name, image date + time and MRI sequence; planner will verbally confirm
456	Liang 2023	MRgRT	Unity AtP	8-Post treatment: MD signs report in aria	11.k, 12.k	456	Miss bad fusion	Did not review thoroughly					no ranking published		Planner and physicist will independently review fusion so this should not happen
457	Liang 2023	MRgRT	Unity AtP	8-Post treatment: MD signs report in aria	11.k, 12.k	457	Miss bad DVH	Did not review thoroughly					no ranking published		Planner and physicist will review dose prior to treating so this should not happen
458	Lee 2021	EBRT	SBRT	59. Ensure SRS QA has been completed (Winston–Lutz, etc.)	11.k, 12.k	458	SRS QA not checked	Inattention	6	6	5	180
459	Lee 2021	EBRT	SBRT	600. Ensure daily integrated IGRT QA has been performed	11.k, 12.k	459	IGRT QA not checked	Inattention	6	6	5	180
460	Schuller 2017	EBRT	SRS	Treatment delivery - Complete SRS delivery checklist	11.k, 12.k	460	Delivery checklist is not complete	Miscommunication between staff	4	10	10	400
461	Terezakis 2011	EBRT			11.k, 12.k	461	Incorrectly exporting films to record and verify system					160
462	Veronese 2015	Cyberknife		XXXVIII. At the end of each session, compilation of the specific section in the worklist by the technician who delivered the treatment	11.k, 12.k	462	Missed/wrong/partial/not clear compilation of the worklist at the end of each session	Negligence, inexperience, inattention, haste (intensive scheduling), interruption of the activity, patient clinical records not present at the end of the treatment, shift of technicians during the treatment (high workload)	2	8	5	80
463	Wegener 2022	Halcyon	Ethos	Loading plan	11.k, 12.k	463	Patient is irradiated multiple times a day as appointment was not annually registered		3	1.8	2.3	12.8	O, S & D: 1-5
464	Kluter 2021	MRgRT	MRIdian	Re-contouring	11.l.i, 12.l.i	464	OARs are wrongly re-contoured due to time pressure		4	4		III	III was the highest ranking in O/S risk matrix
465	Kluter 2021	MRgRT	MRIdian	Re-contouring	11.l.i, 12.l.i	465	Wrong adaption of GTV due to bad imaging		4	4		III	III was the highest ranking in O/S risk matrix
466	Kluter 2021	MRgRT	MRIdian	Re-contouring	11.l.i, 12.l.i	466	Wrong adaption of GTV due to new physician during treatment course		4	4		III	III was the highest ranking in O/S risk matrix
467	Kluter 2021	MRgRT	MRIdian	Re-contouring	11.l.i, 12.l.i	467	Wrong adaption of GTV by disregarding supplementary imaging information		5	4		III	III was the highest ranking in O/S risk matrix
468	Kluter 2021	MRgRT	MRIdian	Re-contouring	11.l.i, 12.l.i	468	Structure is accidently deleted in one slice		4	4		III	III was the highest ranking in O/S risk matrix
469	Kluter 2021	MRgRT	MRIdian	Re-contouring	11.l.i, 12.l.i	469	Skin was not correctly defined		4	4		III	III was the highest ranking in O/S risk matrix
470	Liang 2023	MRgRT	Unity AtP	3-Fusion/preoptimization: Fuse scan rigidly	11.l.i, 12.l.i	470	Fused incorrectly	Fusion controls used improperly					no ranking published		Planner and physicist to independently review fusion
471	Liang 2023	MRgRT	Unity AtP	3-Fusion/preoptimization: Evaluate fusion	11.l.i, 12.l.i	471	Primary and secondary scans mixed up during registration	Not clarified by planner					no ranking published		Always double check “show images” window to see which image is in active view
472	Liang 2023	MRgRT	Unity AtP	3-Fusion/preoptimization: Evaluate fusion	11.l.i, 12.l.i	472	Patient weight loss causes significant difference in fusion	Patient weight change					no ranking published		Call MD if overall change is 1 cm or more, as it may require ATS instead
473	Liang 2023	MRgRT	Unity AtP	3-Fusion/preoptimization: Evaluate fusion	11.l.i, 12.l.i	473	Better to match on non-bone structure but matched on bone	Matched on wrong anatomic area thinking it was correct					no ranking published		Out “fuse on” information in online checklist
474	Liang 2023	MRgRT	Unity AtP	4-Optimization: Optimize	11.l.i, 12.l.i	474	Stray target contours leading to stray dose	Did not thoroughly evaluate contours in reference plan					no ranking published		Cannot make changes in ATP so need to address this during initial offline plan check
475	Nishioka 2022	MRgRT	MRIdian	Online ART	11.l.i, 12.l.i	475	Treatment planning order is not reflected (OAR, dose constraints, margin, and hot spot)		6.3	7.3	8	367.3
476	Nishioka 2022	MRgRT	MRIdian	Online ART	11.l.i, 12.l.i	476	Inadequate optimization structure for daily online ART planning		6.8	6.8	6.5	296.2
477	Nishioka 2022	MRgRT	MRIdian	On-treatment contouring	11.l.i, 12.l.i	477	Incorrect target delineation by non-attending physician		6.3	7.4	7	323.8
478	Nishioka 2022	MRgRT	MRIdian	On-treatment contouring	11.l.i, 12.l.i	478	Difficulty in OAR identification		7	6.5	7	318.5
479	Nishioka 2022	MRgRT	MRIdian	On-treatment contouring	11.l.i, 12.l.i	479	Incorrect/inadequate critical structure delineation (adaptive plan)		7	7.8	5.8	316.7
480	Wegener 2022	Halcyon	Ethos	Adaptive treatment - Adaption	11.l.i, 12.l.i	480	Patient details not known to Advanced Adaptor		2.7	2.3	2.3	14.2	O, S & D: 1-5
481	Wegener 2022	Halcyon	Ethos	Adaptive treatment - Adaption	11.l.i, 12.l.i	481	PTV not contoured correctly during the adaption process		3	2	2	12	O, S & D: 1-5
482	Wegener 2022	Halcyon	Ethos	Adaptive treatment - Adaption	11.l.i, 12.l.i	482	Influencer structures not contoured correctly during the adaption process		2.3	2.1	2.4	11.9	O, S & D: 1-5
483	Wegener 2024	Halcyon	Ethos	Irradiation, Adaption	11.l.i, 12.l.i	483	patient details not known to advanced adaptor, resulting in adaption not utilizing the best possible contours					102.4
484	Wegener 2024	Halcyon	Ethos	Irradiation, Adaption	11.l.i, 12.l.i	484	incorrect edits on target structures by advanced adaptor, leading to an incorrect dose distribution					500.8
485	Wegener 2024	Halcyon	Ethos	Irradiation, Adaption	11.l.i, 12.l.i	485	incorrect edits on target structures by advanced adaptor, leading to an incorrect dose distribution					500.8
486	Wegener 2024	Halcyon	Ethos	Irradiation, Adaption	11.l.i, 12.l.i	486	software-generated target volumes incorrect					43.2
487	Behzadipour 2024	MRgRT	MRIdian	Attending physician: Adaptive treatment planning	11.l.i, 12.l.i	487	Incorrect target or OAR contouring or OAR review including incomplete contours	Covering doctor, unfamiliar therapist, difficult anatomy	2	8	2	32
488	Behzadipour 2024	MRgRT	MRIdian	Therapist and Attending Physician: Adjusting contours	11.l.i, 12.l.i	488	Contouring structures incorrectly	Human failure (inexperience or inattention)	6	7	3	126
489	Behzadipour 2024	MRgRT	MRIdian	Therapist: Adjusting contours	11.l.i, 12.l.i	489	Not readjusting the ring	Human failure (inattention),	4	8	4	128
490	Behzadipour 2024	MRgRT	MRIdian	Therapist: Adjusting contours	11.l.i, 12.l.i	490	Not contouring all OARs within the ringa	Human failure (inexperience or inattention)	5	6	2	60
491	Behzadipour 2024	MRgRT	MRIdian	Therapist: Alignment of sim and new (daily) images	11.l.i, 12.l.i	491	Not checking all OARs	Human failure (inattention)	3	8	5	120
492	Behzadipour 2024	MRgRT	MRIdian	Therapist: Review OARs and contour target	11.l.i, 12.l.i	492	Not reviewing OARs	Human failure (inattention),	3	8	5	120
493	Wang 2024	Halcyon	Ethos	Online contours review and editing	11.l.i, 12.l.i	493	Incorrect contouring for online optimization	Lack of standardized procedures, inadequate training, human failures (inattention, inadequate assessment), lack of staff	6.5	9	5.8	339.3
494	Wang 2024	Halcyon	Ethos	Online contours review and editing	11.l.i, 12.l.i	494	Incorrect contouring for online optimization	Suboptimal CBCT image quality caused by incorrect imaging protocol selection	6.5	5	6.9	224.3
495	Wang 2024	Halcyon	Ethos	Online contours review and editing	11.l.i, 12.l.i	495	Incorrect contouring for online optimization	Lack of familiarity of covering physician with patient-specific contouring guidelines	3.2	9	7.2	207.4
496	Wang 2024	Halcyon	Ethos	Online contours review and editing	11.l.i, 12.l.i	496	Incorrect contouring for online optimization	Suboptimal CBCT image quality caused by artifacts from high density materials	4.8	8.8	4.5	190.1
497	Wang 2024	Halcyon	Ethos	Automatic targets and OARs contouring	11.l.i, 12.l.i	497	Erroneous automated contouring of derived structures	Inaccurate target definition, target margin, OAR definition setup in planning template	3.2	9	5.2	149.8
498	Wang 2024	Halcyon	Ethos	Online contours review and editing	11.l.i, 12.l.i	498	Incorrect contouring for online optimization	Automatic contour interpolation for disconnected organ structures	1.5	9	6.5	87.8
499	Wang 2024	Halcyon	Ethos	Online contours review and editing	11.l.i, 12.l.i	499	Missing structures for editing during online contouring	Inaccurate structures contoured or configured for online contouring in the template	3.5	4	4.3	60.2
500	Wang 2024	Halcyon	Ethos	Online contours review and editing	11.l.i, 12.l.i	500	Severely inaccurate automated contouring	Inaccurate manual contours by physician during initial planning, substantial anatomy changes	2.1	8.8	3.2	59.1
501	Kluter 2021	MRgRT	MRIdian	Electron density check	11.l.ii, 12.l.ii	501	Wrong electron densities due to large changes in anatomy		4	3		III	III was the highest ranking in O/S risk matrix
502	Kluter 2021	MRgRT	MRIdian	Electron density check	11.l.ii, 12.l.ii	502	Correcting electron densities in hollow organs		4	4		III	III was the highest ranking in O/S risk matrix
503	Kluter 2021	MRgRT	MRIdian	Electron density check	11.l.ii, 12.l.ii	503	Wrong density override was applied		4	4		III	III was the highest ranking in O/S risk matrix
504	Kluter 2021	MRgRT	MRIdian	Re-Optimization	11.l.ii, 12.l.ii	504	Dose computing issues due to errors in the TPS or system crash		2	5		III	III was the highest ranking in O/S risk matrix
505	Liang 2023	MRgRT	Unity AtP	3-Fusion/preoptimization: Decide which reference plan to used based on prior fraction notes as applicable	11.l.ii, 12.l.ii	505	Wrong plan is chosen	Entered correctly in checklist but wrong plan chosen in the dropdown (ATP only treatment)					no ranking published		1) Planner to “call-out” MRI number and plan name/number and therapist and physicist to verify call-out and on-screen;
506	Liang 2023	MRgRT	Unity AtP	3-Fusion/preoptimization: Decide which reference plan to used based on prior fraction notes as applicable	11.l.ii, 12.l.ii	506	Wrong plan is chosen	Entered correctly in checklist but wrong plan chosen in the dropdown (ATP after ATS for prostate)					no ranking published		1) therapists should update excel sheet with ATS plan number before proceeding to ATP;
507	Liang 2023	MRgRT	Unity AtP	3-Fusion/preoptimization: Decide which reference plan to used based on prior fraction notes as applicable	11.l.ii, 12.l.ii	507	Wrong plan is chosen	Reference plan name that should be used was entered incorrectly/vague on online checklist					no ranking published		Treating physicist should independently determine which reference plan to use beforehand
508	Liang 2023	MRgRT	Unity AtP	3-Fusion/preoptimization: Select appropriate reference plan name in online Monaco under “reference plan”	11.l.ii, 12.l.ii	508	After prostate ATS and ATP is now needed, the wrong scan is selected	Mistakenly selected wrong plan					no ranking published		1) Planner to “call-out” MRI number and plan name/number and therapist and physicist to verify call-out and on-screen;
509	Liang 2023	MRgRT	Unity AtP	4-Optimization: Check ED under grid type > electron density	11.l.ii, 12.l.ii	509	ED is not correct on reference scan	Planner did not check thoroughly, or wrong layer order or ED not assigned					no ranking published		1) ED is double checked online: all planners (including therapist planners) are trained to expect max of 01.8 unless there is an implant;
510	Nishioka 2022	MRgRT	MRIdian	Online ART	11.l.ii, 12.l.ii	510	Inappropriate optimization parameter		5.8	7	6.8	271.7
511	Nishioka 2022	MRgRT	MRIdian	Online ART	11.l.ii, 12.l.ii	511	Wrong beam angles due to unintentional change (adaptive plan)		6.8	5.5	7	259.9
512	Nishioka 2022	MRgRT	MRIdian	Online ART	11.l.ii, 12.l.ii	512	Wrong normalization (adaptive plan) (very wrong dose/dose distribution)		7	8	3.6	201.6
513	Nishioka 2022	MRgRT	MRIdian	Online ART pre-tx QA	11.l.ii, 12.l.ii	513	Pretreatment QA software freezes (plan integrity/consistency checks)		6.8	4.6	8	250.2
514	Wegener 2024	Halcyon	Ethos	Irradiation, Adaption	11.l.ii, 12.l.ii	514	excessively high dose within or outside the target volume in the newly optimized plan					42.7
515	Wegener 2024	Halcyon	Ethos	Irradiation, Imaging	11.l.ii, 12.l.ii	515	substantial anatomical changes, including density variations, affecting the synthetic CT, leading to dose calculation issues					47.4
516	Behzadipour 2024	MRgRT	MRIdian	Attending physician: Adaptive treatment planning	11.l.ii, 12.l.ii	516	Overlooked dose hot spots outside the recontouring ring	Covering doctor, unfamiliar therapist, difficult anatomy	2	3	2	12
517	Behzadipour 2024	MRgRT	MRIdian	Therapist: Applying rules	11.l.ii, 12.l.ii	517	Not applying rules	Human failure (inattention),	3	8	4	96
518	Behzadipour 2024	MRgRT	MRIdian	Therapist: Applying rules	11.l.ii, 12.l.ii	518	Not applying all the rules	Human failure (inattention)	2	8	3	48
519	Behzadipour 2024	MRgRT	MRIdian	Therapist: Applying rules	11.l.ii, 12.l.ii	519	Not verifying that all the rules were correct	Human failure (inattention)	3	8	2	48
520	Wang 2024	Halcyon	Ethos	Automatic treatment plan optimization	11.l.ii, 12.l.ii	520	Clinically unacceptable adaptive plan generated	Incorrect prioritization of constraints in the automated planning template, suboptimal planning template	6.9	7.2	6.5	322.9
521	Wang 2024	Halcyon	Ethos	Automatic treatment plan optimization	11.l.ii, 12.l.ii	521	Clinically unacceptable adaptive plan generated	Incorrect version of the IOE template used for initial planning	2.8	8	6.9	154.6
522	Wang 2024	Halcyon	Ethos	Automatic treatment plan optimization	11.l.ii, 12.l.ii	522	Clinically unacceptable adaptive plan generated	Inadequate CBCT scanning range to encompass the targets or OARs	4.2	6.7	4.5	126.6
523	Wang 2024	Halcyon	Ethos	Online treatment plan dose calculation	11.l.ii, 12.l.ii	523	Differences in the presence of high- or low-density materials between simulation CT and CBCT scans	Lack of standardized procedures, unawareness of anatomy discrepancies by treating clinicians	3.5	7.2	4.3	108.4
524	Wang 2024	Halcyon	Ethos	Online treatment plan dose calculation	11.l.ii, 12.l.ii	524	Generation of inaccurate synthetic CT for online dose calculation	Inaccurate deformable registration for synthetic CT generation caused by substantial anatomy changes	2.8	5.6	6.8	106.6
525	Kluter 2021	MRgRT	MRIdian	Check of Dose Prediction and Adaption Decision	11.l.iii, 12.l.iii	525	No adaption executed due to dose constraint violation oversight		4	4		III	III was the highest ranking in O/S risk matrix
526	Kluter 2021	MRgRT	MRIdian	Check of Dose Prediction and Adaption Decision	11.l.iii, 12.l.iii	526	No adaption executed due to hot spot oversight in healthy tissue		4	4		III	III was the highest ranking in O/S risk matrix
527	Kluter 2021	MRgRT	MRIdian	Check of Dose Prediction and Adaption Decision	11.l.iii, 12.l.iii	527	Dose constraint violation is carelessly permitted		4	4		III	III was the highest ranking in O/S risk matrix
528	Kluter 2021	MRgRT	MRIdian	Plan selection	11.l.iii, 12.l.iii	528	Poor plan quality due to poor dose constraints		4	4		III	III was the highest ranking in O/S risk matrix
529	Kluter 2021	MRgRT	MRIdian	Plan selection	11.l.iii, 12.l.iii	529	Poor plan quality due to time constraints		4	4		III	III was the highest ranking in O/S risk matrix
530	Kluter 2021	MRgRT	MRIdian	Plan selection	11.l.iii, 12.l.iii	530	Instead of the optimized plan the old one is executed		4	4		III	III was the highest ranking in O/S risk matrix
531	Kluter 2021	MRgRT	MRIdian	Plan selection	11.l.iii, 12.l.iii	531	Change of fraction dose		4	4		III	III was the highest ranking in O/S risk matrix
532	Kluter 2021	MRgRT	MRIdian	Plan selection	11.l.iii, 12.l.iii	532	False fraction and/or total dose due to intended prescription change		4	4		III	III was the highest ranking in O/S risk matrix
533	Kluter 2021	MRgRT	MRIdian	Plan selection	11.l.iii, 12.l.iii	533	Dose computation error due to HW / SW error		2	5		III	III was the highest ranking in O/S risk matrix
534	Kluter 2021	MRgRT	MRIdian	Plan selection	11.l.iii, 12.l.iii	534	Dose computation error due to false base data		2	5		III	III was the highest ranking in O/S risk matrix
535	Kluter 2021	MRgRT	MRIdian	Plan selection	11.l.iii, 12.l.iii	535	Dose deviations due to highly modulated plan		4	4		III	III was the highest ranking in O/S risk matrix
536	Kluter 2021	MRgRT	MRIdian	Plan selection	11.l.iii, 12.l.iii	536	Dose deviations due to false density overrides		3	5		III	III was the highest ranking in O/S risk matrix
537	Liang 2023	MRgRT	Unity AtP	5-Plan review and approval: Inspect DVH statistics (cursory)	11.l.iii, 12.l.iii	537	Constraints incorrect for PTV	Incorrect because multiphase plan not scaled correctly					no ranking published		Cannot change constraints for ATP: checked thoroughly during initial offline plan check
538	Liang 2023	MRgRT	Unity AtP	5-Plan review and approval: Inspect DVH statistics (cursory)	11.l.iii, 12.l.iii	538	Constraints incorrect for PTV	Constraints incorrect because template changed in prior fraction					no ranking published		1) Online checklist states which reference plan to use;
539	Liang 2023	MRgRT	Unity AtP	5-Plan review and approval: Inspect DVH statistics (cursory)	11.l.iii, 12.l.iii	539	Constraints incorrect for critical organ (limit)	Incorrect because multiphase plan not scaled correctly					no ranking published		Cannot change constraints for ATP: checked thoroughly during initial offline plan check
540	Liang 2023	MRgRT	Unity AtP	5-Plan review and approval: Inspect DVH statistics (cursory)	11.l.iii, 12.l.iii	540	Inspect isodoses for bug in non-contiguous structures	Did not check					no ranking published		1) Planner and physicist should review dose together;
541	Liang 2023	MRgRT	Unity AtP	5-Plan review and approval: Inspect DVH statistics (cursory)	11.l.iii, 12.l.iii	541	Inspect isodoses for bug in non-contiguous structures	Unaware of policy					no ranking published		1) Instructions are in online checklist to review plan before approval;
542	Liang 2023	MRgRT	Unity AtP	5-Plan review and approval: Inspect verification scan by toggling between MRI old and new MRI (in drop down bar)	11.l.iii, 12.l.iii	542	Should have done ATS because of patient motion but did ATP	Did not review thoroughly verification images					no ranking published		Planner and physicist should independently review verification images
543	Liang 2023	MRgRT	Unity AtP	5-Plan review and approval: Inspect verification scan by toggling between MRI old and new MRI (in drop down bar)	11.l.iii, 12.l.iii	543	Should have done ATS because of patient motion but did ATP	Accidentally reviewed the wrong images (not new MRI)					no ranking published		Always double check “show images” window to see which image is in active view
544	Liang 2023	MRgRT	Unity AtP	5-Plan review and approval: Inspect verification scan by toggling between MRI old and new MRI (in drop down bar)	11.l.iii, 12.l.iii	544	Gas bubble pushing into PTV prompts second ATS which is missed	Did not review thoroughly verification images					no ranking published		Planner and physicist should independently review verification images
545	Liang 2023	MRgRT	Unity AtP	5-Plan review and approval: Approve plan and close Monaco	11.l.iii, 12.l.iii	545	Transfer incorrect from Monaco to MOSAIQ	Control points or mu does not match; partial plan transfer; gantry does not match					no ranking published		Smart PIC will catch any of these by comparing Monaco to MOSAIQ
546	Liang 2023	MRgRT	Unity AtP	6-Plan check: Run smart Plan Integrity Check (PIC) and sanity check	11.l.iii, 12.l.iii	546	Did not run PIC or sanity check	Forgot					no ranking published		Add check to IMU script to make sure PIC passes (acts as reminder to run PIC too)
547	Liang 2023	MRgRT	Unity AtP	7-Treatment: Run independent monitor unit verification (IMU)	11.l.iii, 12.l.iii	547	IMU returns a false positive	Incorrect ED					no ranking published		ED is checked during plan optimization; planners/therapists are trained to know the expected range and to review ED in all three planes along the entire image
548	Liang 2023	MRgRT	Unity AtP	7-Treatment: Run independent monitor unit verification (IMU)	11.l.iii, 12.l.iii	548	IMU returns a false positive	Dose calculation issue					no ranking published		Do arc check after treatment
549	Nishioka 2022	MRgRT	MRIdian	Online ART	11.l.iii, 12.l.iii	549	Failure in dose-distribution evaluation		8	7	5.7	317.3
550	Wegener 2022	Halcyon	Ethos	Adaptive treatment - Adaption	11.l.iii, 12.l.iii	550	Mobius3D QA of wrong plan evaluated		2.5	2	2.8	13.8	O, S & D: 1-5
551	Behzadipour 2024	MRgRT	MRIdian	Physics, Dosimetrist, and Physician: Optimization and getting new plan	11.l.iii, 12.l.iii	551	Proceeding to treatment before checking that dose to OARs did not exceed max dose	Human failure (inattention)	2	7	7	98
552	Wang 2024	Halcyon	Ethos	Treatment plans review and selection	11.l.iii, 12.l.iii	552	Selection of incorrect treatment plan	Plan evaluation using erroneous contours or constraints	3.2	6.7	5.2	111.5
553	Wang 2024	Halcyon	Ethos	Treatment plans review and selection	11.l.iii, 12.l.iii	553	Selection of incorrect treatment plan	Lack of standardized procedures, inadequate training, human failures (inattention, inadequate assessment)	3	6.7	3.2	64.3
554	Kluter 2021	MRgRT	MRIdian	Treatment with cine-MRI based gating	11.l.iv, 12.l.iv	554	Dose deviation due to anatomical movement after adaption without additional imaging		3	4		III	III was the highest ranking in O/S risk matrix
555	Kluter 2021	MRgRT	MRIdian	Treatment with cine-MRI based gating	11.l.iv, 12.l.iv	555	Dose deviation due to undetected patient movement after adaption even with additional imaging		4	4		III	III was the highest ranking in O/S risk matrix
556	Kluter 2021	MRgRT	MRIdian	Treatment with cine-MRI based gating	11.l.iv, 12.l.iv	556	Dose deviation due to undetected organ movement after adaption even with additional imaging		4	4		III	III was the highest ranking in O/S risk matrix
557	Liang 2023	MRgRT	Unity AtP	4-Optimization: Take verification MRI	11.l.iv, 12.l.iv	557	Did not take and patient moved	Forgot or unaware of policy					no ranking published		Online checklist states order of steps and includes taking the verification MRI
558	Wang 2024	Halcyon	Ethos	Second CBCT for patient positioning verification	11.l.iv, 12.l.iv	558	Excessive intrafractional anatomic changes observed on second CBCT scan	Extended online procedure duration and variations in organ filling (Rectum, bladder, bowel)	4.5	6.5	5	146.3
559	Liang 2023	MRgRT	Unity AtP	1-Preparation: Wand patient in zone III	11.m, 12.c	559	Wand malfunctions	Electronics error					no ranking published		1) Have backup wand at MRI sim and
560	Liang 2023	MRgRT	Unity AtP	1-Preparation: Wand patient in zone III	11.m, 12.c	560	Wanding not complete	Did not wand all over					no ranking published		Must complete wand training module before wanding patient
561	Liang 2023	MRgRT	Unity AtP	1-Preparation: Wand patient in zone III	11.m, 12.c	561	Wanding not complete	Move wand too fast					no ranking published		Must complete wand training module before wanding patient
562	Liang 2023	MRgRT	Unity AtP	1-Preparation: Wand patient in zone III	11.m, 12.c	562	Wand not on	Thought on but it is not					no ranking published		Use wand only with sound on
563	Liang 2023	MRgRT	Unity AtP	1-Preparation: Wand patient in zone III	11.m, 12.c	563	Did not wand	Unaware of policy					no ranking published		1) MRI training provides understanding dangers of ferromagnetic materials;
564	Liang 2023	MRgRT	Unity AtP	1-Preparation: Wand patient in zone III	11.m, 12.c	564	Did not wand	Forgot					no ranking published		1) In-room metal detectors should go off;
565	Nishioka 2022	MRgRT	MRIdian	Treatment	11.m, 12.c	565	Patient/anatomical movement due to urination		8	4.6	6.8	248.4
566	Behzadipour 2024	MRgRT	MRIdian	Therapist: Full stop checklist	11.m, 12.c	566	Forgetting to complete the full stop checklist or only partially filling it out	Being behind schedule, rush	3	6	3	54
567	Behzadipour 2024	MRgRT	MRIdian	Therapist: Full stop checklist	11.m, 12.c	567	Entering the zone 4 with ferrous material (patient, equipment, staff, etc.)	Forgetting safety checks	2	7	3	42
568	Rusu 2020	EBRT	SBRT	Staff coverage	11.n.i, 12.a	568	Patient moves while waiting for CBCT match approval	Physician double-booked	4	7	4	84
569	Broggi 2015	Tomotherapy		I. Patient Call	12.a	569	Delivery of a single procedure and not “double procedure” in cases where the daily dose (hypo- fractionation schedule) cannot be delivered in a single procedure	Lack of attention and/or inadequate RT chart compilation; affecting mulitple fractions	3	8	7	168
570	Broggi 2015	Tomotherapy		I. Patient Call	12.a	570	Delivery of a single procedure and not “double procedure” in cases where the daily dose (hypo- fractionation schedule) cannot be delivered in a single procedure	Lack of attention and/or inadequate RT chart compilation; affecting a single fraction	3	5	7	105
571	Huq 2016	EBRT		12 - Day N Treatment: Patient set up for treatment	12.c	571	Special patient preparation (e.g. full bladder) not done	Inattention on part of therapist; 01.2. Inadequate dept. policy; 01.1-01.4. Inadequate documentation in chart	5.56	6.44	6.22	225.9
572	Benavente 2024	EBRT	SBRT		12.e	572	Incorrect evaluation of CBCT (next days)	- Inadequate procedure - Human error - Software error				138
573	Huq 2016	EBRT		12 - Day N Treatment: Treatment delivered	12.i	573	LINAC hardware failures/wrong dose per MU; MLC leaf motions inaccurate, flatness/symmetry, energy - all the things that standard physical QA is meant to prevent.	01.2. Inadequate department policy (weak physics QA process); 3.2. Poor hardware design; 2.3. Poor hardware maintenance; 6.01. Poorly trained personnel	5.44	8.22	7.22	354
574	Huq 2016	EBRT		12 - Day N Treatment: Adapt to changes	12.i.i	574	Changes in number of fractions occurring after initial treatment (increase or decrease) incorrectly scheduled / not applied to patient's treatment	01.2. Inadequate department policy; Lack of attention/carelessness; 5.2. Poor communication	5	7.13	6.25	222.1
575	Huq 2016	EBRT		12 - Day N Treatment: Adapt to changes	12.i.i	575	Changes in prescription dose (hence in MU) occurring after initial treatment not entered into chart and/or R&V	01.2. Inadequate department policy; Lack of attention/carelessness; 5.2. Poor communication	5.11	7.11	6.11	228.6
576	Huq 2016	EBRT		12 - Day N Treatment: Adapt to changes	12.i.ii	576	Changes in prescription dose incorrectly entered into chart and/or R&V	Lack or attention/carelessness; 01.2. Inadequate dept. policy (not requiring second check of MU changes due to prescription changes).; 6.01. Poor training	5	7.13	6.25	227.9
577	Huq 2016	EBRT		12 - Day N Treatment: Set treatment parameters 2	12.m	577	Special motion management methods (e.g. gating, breath- hold) not applied or incorrectly applied	3.2. Poorly designed software for task at hand.; 3.2. Poorly designed hardware.; 6.01. Use by inexperienced personnel; Operator doesn't observe counter-intuitive patterns on screen (6.01. lack of training, Lack of attention)	6.22	6.67	7.11	310.1
578	Scorsetti 2012	EBRT		A4.6 check medical examination (during Treatment)	13.a	578	Incompleteness or inadequacy of the check medical examination	Inexperienced physician, Accompanying symptoms and therapies, The patient does not communicate symptoms as he relates his symptoms to the pathology he’s affected by, Workload, Bad use of information resources	3.6	4	2	29	O & D: 1-4; S: 1-5		Introduction of mandatory fields to be filled in the examination report (e.g. Therapy) New procedure for clinical record completeness
579	Benavente 2024	EBRT	SBRT		13.b	579	Patient clinical evaluation not done before treatment (next days)	- Poor communication				136
								Quartiles
							0	minimum	1	1.8	1	4
							1	25th quartile	3	5	3	71
							2	median	4	7	5	128
							3	75th quartile	5.63	8	7	240
							4	maximum	10	10	10	601.6
								mean	4.24508	6.67388	5.16971	164.08
								count numerical	457	457	407	475
								count non-empty	457	457	407	527

## Sheet: Consult & Simulation
#	Source	System	Sub-system	Process Step	Designated TG100 Process step	Failure mode	Potential cause	O	S	D	RPN/CI	Notes	Also in?	Mitigation Strategies
3	Denny 2014	EBRT		Consult performed by radiation oncologist	0.a	Consultation not complete based on assessment of patient records. Incomplete records or incomplete assessment		4	9	3	108			Team 1—To address completeness of (external) records obtained prior to treatment
5	Ford 2014	EBRT		Simulation	0.a	Pregnant patient simulated without the team’s knowledge of the pregnancy.	Patient does not know she is pregnant and/or was not asked. Unclear policy.	2	10	10	200			Improved consent form
11	Gilmore 2021	EBRT		Patient not suitable for radiotherapy	0.a	Patient does not fulfil eligibility/referral criteria	Incomplete information provided by referrer, unknown additional comorbidities	3	10	3	90			Oncologist consultation, EAS prompts
12	Gilmore 2021	EBRT		Patient selection	0.a	Patient does not fulfil eligibility/referral criteria	Incomplete information provided by referrer, unknown additional comorbidities	3	10	3	90			Oncologist consultation, EAS prompts
16	Gilmore 2021	EBRT		CT scan	0.a	Patient does not fulfil eligibility/referral criteria	Incomplete information provided by referrer, unknown additional comorbidities	3	10	3	90			Oncologist consultation, EAS prompts
17	Jones 2015	Tomotherapy	Stat Rad	Patient consult	0.a	Incorrect imaging read: symptomatic benign lesion deemed metastasis		3	10	5	150			At least 2 MDs (radiologist or radiation oncologist) must deem lesion highly concerning for metastasis*
20	Kluter 2021	MRgRT	MRIdian	Simulation	0.a	MRI noncompliance or breathing problems due to bad patient selection		4	4		III
26	Mancosu 2021	EBRT		(A1) First medical examination - Patient anamnesis	0.a	Inadequate anamnesis, including: current therapies, allergies, current pathologies not specified	Patient’s inadequate recollection and reporting of his/her medical history; Urgency in starting the treatment	3.3	3.7	2	24.4
27	Masini 2014	EBRT	SRS	Clinical and radiologic documentation assessment	0.a	Exchange of clinical documentation and/or images		7	3	3	63			Cross-checks physician-nurse
31	Pawlicki 2016	EBRT	SRS	Preconsultation—radiation oncologist review and contour of MR scan	0.a	Target not contoured correctly	Previous treatment not accounted for	6	10	8	480
35	Pawlicki 2016	EBRT	SRS	Preconsultation—radiation oncologist review and contour of MR scan	0.a	Normal structures approved but incorrect	Radiation oncologist trusted dosimetrist, did not carefully check structures	5	8	8	320
42	Rusu 2020	EBRT	SBRT	Outside the department	0.a	Patient not diagnosed by the multi-disciplinary group	Oversight	3	8	3	63
46	Scorsetti 2012	EBRT		A1 first medical examination	0.a	Incompleteness or inadequacy of the first medical examination	Workload, Distraction, The doctor omitted to ask a complete anamnesis, Lack of information due to examination and diagnosis made in another hospital, Incomplete objective examination, Forgetfulness	3/4	4/5	4/4	48	4 or 5 point scale
47	Teixeira 2016	EBRT	SRS	Nurse consult - Specific physical exam	0.a	Physical exam not performed	Lack of attention				204
48	Teixeira 2016	EBRT	SRS	Consult, diagnosis, and decision to treat - Prior medical records reviewed	0.a	Wrong review	Incorrect medical records				329	189 for another centre
60	Behzadipour 2024	MRgRT	MRIdian	Attending physician: Review records in advance	0.a	Forget radiation sensitizing medical condition	Unusual, not known or documented	2	8	5	80
6	Frewen 2018	EBRT		Patient Booking	0.b	Special instructions not communicated on the ‘Planning Request Form’ Assessment	Extra information not added in notes				99
7	Frewen 2018	EBRT		Patient Booking	0.b	Incorrect or incomplete treatment sites indicated on ‘Planning Request Form’ Assessment	Incorrectly completed				77
21	Lee 2021	EBRT	SBRT	2. Review sim order - determine immobilization	0.b	Sim order not reviewed	insufficent appt length causing rush/delay	5	4.66667	4.66667	108.889
56	Yang 2015	EBRT	SBRT		1.a	Miscommunication about reirradiation cases	Physicians fail to inform dosimetrists with regard to the patient's RT history, resulting in possible reirradiation of anatomical sites that have been treated previously.	7	7	6	294
59	Behzadipour 2024	MRgRT	MRIdian	Attending physician: Consultation	1.a	Forget to stop radiation sensitizing treatment including chemotherapy, targeted treatment, medications	Outside records	2	8	5	80
61	Behzadipour 2024	MRgRT	MRIdian	Attending physician: Review records in advance	1.a	Forget previous radiation treatment	physician not asking about previous RT	1	8	5	40
62	Behzadipour 2024	MRgRT	MRIdian	Attending physician: Review records in advance	1.a	Forget radiation sensitizing treatment (medication, chemotherapy, targeted treatment)	Outside records	1	8	2	16
70	Huq 2016	EBRT		1- Patient Database Information: Entry of patient data in electronic database or written chart	1.b&c	2. Incorrect or incomplete previous. treatment history	1. Omission in entry; 8. (Human transcription error), 1.2, 1.3, 1.4; 2. Incomplete patient history; 5.3 (Source of data incomplete)	4.13	8.88	6.88	245.8
10	Gilmore 2021	EBRT		Radical RT actioned	1.d	Oncologist prescribes suboptimal dose/fractionation	Incomplete patient information, human error	3	8	4	96			Clearly defined protocol, training and experience
22	Lee 2021	EBRT	SBRT	2. Review sim order - determine immobilization	1.d	Consent missing sites	contradicts sim order	5	5.33333	4.33333	115.556
23	Lee 2021	EBRT	SBRT	2. Review sim order - determine immobilization	1.d	Sim order amended after appt scheduled	insufficent appt length causing rush/delays/oversight of additional tx sites	5.5	4.66667	4.33333	111.222
25	Lee 2021	EBRT	SBRT	2. Review sim order - determine immobilization	1.d	Sim order is wrong, so wrong immobilization/details selected	lack of understanding from MD	6	4.33333	4	104
29	Nishioka 2022	MRgRT	MRIdian	Treatment prescription	1.d	Incorrect/inadequate specification of prescription (RIS/HIS)		6.2	8.3	3.5	179.9
30	Nishioka 2022	MRgRT	MRIdian	Treatment prescription	1.d	Communication error in treatment directive (through HIS, RIS, or verbal)		7	8	5	280
32	Pawlicki 2016	EBRT	SRS	Preconsultation—provides prescription	1.d	Incorrect prescription	Resident or secondary radiation oncologist enters incorrect prescription, not checked by the primary radiation oncologist	6	10	8	480
33	Pawlicki 2016	EBRT	SRS	Preconsultation—provides prescription	1.d	Incorrect prescription	Radiation oncologist does not have all the information and a previous treatment is not accounted for	5	10	9	450
34	Pawlicki 2016	EBRT	SRS	Preconsultation—provides prescription	1.d	Incorrect prescription	Radiation oncologist distracted and enters the wrong dose and/or number of fractions	5	10	8	400
44	Santanam 2013	EBRT		CT simulation instructions	1.d	Specify special instructions (eg, pacemaker, allergies, etc.)					192.5
49	Teixeira 2016	EBRT	SRS	Initial treatment planning - Prescription (dose and fracionation specified)	1.d	Dose inappropriate	Lack of polices and procedures				303
55	Yang 2015	EBRT	SBRT		1.d	SBRT dose constraints not updated	Physicians give planning objectives to dosimetrists using a generic template that is not appropriate for the patient, e.g., objectives for patients receiving retreatment will differ.	7	8	6	336
69	Benavente 2024	EBRT	SBRT	Treatment prescription - Dose prescription	1.d	Failure to include OAR restrictions for re-irradiations	- Unknown dosimetric history - Ignore radiation history	4.6	8.3	5.5	210
13	Gilmore 2021	EBRT		Sub-optimal prescription chosen	1.d & 6.e	Oncologist prescribes suboptimal dose/fractionation	Incomplete patient information, human error	3	8	4	96			Clearly defined protocol, training and experience
1	Broggi 2013	Tomotherapy		VIII Positioning/alignment of the patient on the CT couch on the basis of the laser	3.b	Wrong definition of the isocenter	Inadequate CT laser alignment	4	8	3	96
39	Rassiah 2020	EBRT		Write setup instructions in Mosaiq	3.b	Wrong or incomplete setup instructions. That is, did not put in remove dentures, wrong shift to isocenter		2.7	4	1.3	25
51	Terezakis 2011	EBRT			3.b	Radiation therapist write patient setup information on paper leading to incorrect information					96
52	Terezakis 2011	EBRT			3.b	Incorrect verification by radiation therapists of paper setup instructions written at the time of simulation					80
2	Broggi 2013	Tomotherapy		X Reference markers positioning to indicate previous treatment fields	3.c	Missing marker positions	Lack of attention or incomplete compilation of the RT record	4	6	3	96
36	Perks 2012	EBRT	SBRT	Improper laser marking of patient	3.c	Patient alignment checked to ceiling laser when couch rotated		2	10	4	80
37	Perks 2012	EBRT	SBRT	Improper laser marking of patient, reassessed values after procedural changes	3.c	Patient alignment checked to ceiling laser when couch rotated		1	10	2	20
45	Schuller 2017	EBRT	SRS	Nursing eval - Verify consent signature for contrast	3.c	Not verified	Forget/distracted	4	10	9	360
63	Behzadipour 2024	MRgRT	MRIdian	Therapist: Patient alignment	3.c	Forgetting to give the squeeze ball to the patient	Human failure (inattention)	6	8	1	48
65	Behzadipour 2024	MRgRT	MRIdian	Therapist: Patient alignment	3.c	Improper positioning of the headphone on patient's ear	Patient not communicating with RT	2	3	6	36
68	Behzadipour 2024	MRgRT	MRIdian	Therapist: Patient alignment	3.c	Squeeze ball not plugged in	Human failure (inattention)	2	8	1	16
24	Lee 2021	EBRT	SBRT	2. Review sim order - determine immobilization	3.d	incorrect immobilization (requiring new mold to be made)	complex setup/inexperienced staff	5.5	5.33333	4	117.333
43	Santanam 2013	EBRT		Immobilization	3.e	Not using correct devices for immobilizing, incorrect position					112
64	Behzadipour 2024	MRgRT	MRIdian	Therapist: Patient alignment	3.e	Nonreproducible positioning	Human failure (inattention)	5	3	3	45
66	Behzadipour 2024	MRgRT	MRIdian	Therapist: Patient alignment	3.e	Not properly aligned on coils	Human failure (inattention)	6	3	2	36
67	Behzadipour 2024	MRgRT	MRIdian	Therapist: Patient alignment	3.e	Too off-center patient (during simulation)	Patient not mobile/hard to move	2	8	2	32
18	Jones 2015	Tomotherapy	Stat Rad	Simulation	3.g	Inadequate scan length by radiation therapist		8	3	7	168			Attending physician review required*
19	Jones 2015	Tomotherapy	Stat Rad	Simulation	3.g	Structure outside of field-of-view unaccounted in plan		8	9	7	504			Simulation format switch from MVCT to kVCT Attending or resident physician must review field-of-view*
28	Nishioka 2022	MRgRT	MRIdian	CT Simulation	3.g	Misuse of contrast agent		4.6	10	6.4	294.4
38	Perks 2012	EBRT	SBRT	Incorrect CT data	3.g	If patient rescanned because of clinical change		2	10	1	20
53	Terezakis 2011	EBRT			3.g	Incorrect instructions on contrast administered to patient					75
54	Wegener 2024	Halcyon	Ethos	Planning CT, Acquisition	3.g	highly variable or non-persistent air bubbles, leading to issues with synthetic CT and dose calculation					51
57	Yang 2015	EBRT	SBRT		3.g	Wrong scan protocol used	Patients are imaged with protocols deviating from what physician intends during simulation, e.g., wrong contrast injection protocols are used.	8	7	5	280
40	Rusu 2020	EBRT	SBRT	Bolus Tracking	3.i	Change of breathing amplitude during CT scan	Patient noncompliant/ not good candidate for 4DCT	6	6	3	96
41	Rusu 2020	EBRT	SBRT	Bolus Tracking	3.i	Motion range in MIP MinIP not confirmed with Inhale and exhale	Inattention to other breathing phases	3.5	6.5	4	88
14	Gilmore 2021	EBRT		Coaching decision	3.i	Coaching chosen over free-breathing when not needed	Human error	8	5	10	400			Training
58	Younge 2015	EBRT	SRS		4.c	Patient orientation incorrect on MRI		10	5	4.3	212.5
71	Huq 2016	EBRT		4 - Other pretreatment imaging for CTV localization: 6. Images correctly interpreted (e.g. windowing for FDG PET)	4.d	Incorrect interpretation of tumor or normal tissue.	6.1, 6.4 (User not familiar with modality or inadequately trained); 1.2, 5,3 (Poor inter-disciplinary communication)	6.5	7.44	8	387.8
15	Gilmore 2021	EBRT		Import	5.a&b	Wrong scan/incomplete scan imported	Human error, import failure	2	9	2	36			Aria data integrity check
50	Terezakis 2011	EBRT			5.a&b	Simulation therapist creates incorrect patient file					96
72	Huq 2016	EBRT		5 - Transfer images and other DICOM Data: Incorrect handling of DICOM RT objects (other than images) between the scanner and treatment planning system	5.b	Incorrect transfer of interest points or contours	Incompatible DICOM formats, limitations of treatment planning systems or scanners; Inadequate commissioning and acceptance testing; Standards/procedures/protocols (in this case commissioning/acceptance testing) 1.1 thru 1.6; 2.5 Materials used incorrectly; 3. Design (3.2, 3.6)	4.78	7.89	5.56	222.4
4	Ford 2014	EBRT		Simulation	6.f	No pacemaker protocol/consent for patient with a pacemaker.	Simulation staff did not check H&P or query patient.	5	10	5	250			Improved consent form
8	Frewen 2018	EBRT		Pre-Planning	6.f	‘Pacemaker/ICD Risk’ assessment not completed at time of booking	Risk category not determined on time/not followed up				111
9	Frewen 2018	EBRT		Pre-Planning	6.f	Pacemaker/ICD requiring daily monitoring not performed	Pacemaker/ICD information not entered/device incorrectly identified in ‘Pacemaker/ICD Risk’ Assessment				90
							Quartiles
						0	minimum	1	3	1	16
						1	25th quartile	3	5.33333	3	76
						2	median	4.6	8	4.31667	99
						3	75th quartile	6	10	6	234.1
						4	maximum	10	10	10	504
							mean	4.46158	7.42708	4.65667	159.601
							count numerical	57	57	56	71
							count non-empty	58	58	57	72

## Sheet: Registration & Contouring
#	Source	System	Sub-system	Process Step	Designated TG100 Process step	Failure mode	Potential cause	O	S	D	RPN/CI	Notes	Also in?	Mitigation Strategies
32	Manger 2015	EBRT	SRS	23. Images labeled with acquisition date and technique	5.a & 7.b.i	Incorrectly label the image sequence		5	5	5	125
33	Manger 2015	EBRT	SRS	23. Images labeled with acquisition date and technique	5.a & 7.b.i	Incorrectly label the date of acquisition	Transcription error	5	6	7	210
55	Nishioka 2022	MRgRT	MRIdian	Import images	5.a & 7.b.i	Import CT image of wrong patient		2.8	9	6	151.2
80	Huq 2016	EBRT		6 - Initial Treatment Planning Directive (from MD): Specify images for target and structure delineation, etc	6.a	Specify use of incorrect image set, Viz.; wrong phase of 4D CT selected for planning; wrong MR for target volume delineation	6.1 (Ignorance of available imaging studies); 5.3 (Miscommunication); 1.2, 2.6 (Ambiguous labeling of image sets); 2.2 (Software error); 8. (User error)	5.5	7.5	7	283.3
81	Huq 2016	EBRT		6 - Initial Treatment Planning Directive (from MD): Specify protocol for delineating target and structure (which structures to contour and CTV delineation guidelines)	6.a	Incomplete/ incorrect list of specified structures and corresponding image sets. CTV maybe incorrectly contoured	6.1 (Ignorance of available imaging studies); 5.3 (Miscommunication); 1.2, 4.5 (Ambiguous labeling of image sets); 1.1 (Lack of eplicit protocol); 8. (User error)	6.22	7.67	5.56	266.4
23	Kim 2019	EBRT	MR only planning		6.a, 7.c	Treatment volume not properly identified	Physician interpretation of images	5	4	8	160
39	Manger 2015	EBRT	SRS	30. Provide Rx, PTV and PRV margins, and constraints	6.b	Inaccurate margins provided		5	7	3	105
46	Rah 2016	EBRT	SRS	30. Provide Rx, PTV and PRV margins, and constraints	6.b & 7.d.ii	Inaccurate margins provided					High	5|7|3=105
82	Huq 2016	EBRT		6 - Initial Treatment Planning Directive (from MD): Specify image registration goals - MR/PET	6.c	Specify inappropriate protocol, Specify inappropriate tolerances for registration, Specify wrong reference image dataset (primary)	6.1, 1.4 (Ignorance of available methods, protocols, protocol requirements); 5,3 (Miscommunication); 1.1/1.2 (Lack of eplicit protocol); 8. (User error)	6	6.67	5.22	223.6
83	Huq 2016	EBRT		6 - Initial Treatment Planning Directive (from MD): Specify image registration goals - 4D	6.c	Specify inappropriate protocol, Specify inappropriate tolerances for registration Specify, wrong reference image dataset (primary)	6.1, 1.4 (Ignorance of available methods, protocols, protocol requirements); 5,3 (Miscommunication); 1.1/1.2 (Lack of eplicit protocol); 8. (User error)	5.71	7	6	245.3
84	Huq 2016	EBRT		6 - Initial Treatment Planning Directive (from MD): Motion and uncertainty management (includes PTV and PRV)	6.d	Specify wrong motion -compensated treatment protocol, Specified margin size inconsistent with motion management technique, Specified duty cycle and breathing phase inconsistent with margin for gating	6.1, 8.1 (Ignorance of methods available. Lack of forethought. Lack of understanding of motion impact); 5.3 (Miscommunication); 2.6 (Inadequate commissioning/acceptance testing); 1.2 (inadequate procedures)	6.63	6.38	6.25	277.5
65	Wegener 2022	Halcyon	Ethos	Concept and Contouring - Creating planning directives	6.e	Important notes for the treatment machine not read as entered in wrong place		2.7	2.4	2.4	16	scale out of 5
66	Wegener 2022	Halcyon	Ethos	Concept and Contouring - Creating planning directives	6.e	Prescriptions in Ethos software and Aria no longer consistent		2.5	2.5	2	12.5	scale out of 5
74	Wegener 2024	Halcyon	Ethos	Contouring,RT intent	6.e	wrong or outdated template used for planning, leading to an incorrect treatment or an incorrect dose distribution during adaptation					68.1
75	Wegener 2024	Halcyon	Ethos	Contouring,RT intent	6.e & 6.i	template not corresponding to irradiation type specified in the preliminary concept, leading to an incorrect dose distribution during adaptation					59.5
85	Huq 2016	EBRT		6 - Initial Treatment Planning Directive (from MD): Specify special instructions, viz. pacemaker, allergies, voiding, bowel prep, etc	6.f	Special instructions not given Wrong special instruction (e.g., allergy, pacemaker)	Lack of dept policies/documentation; 8.2 (Lack of time); 8. (Lack of attention to detail.); 5.4 ,5.1 (Miscommunication); 2.2 (Wrong or inadequate info obtained)	5.25	8.75	6.5	305.9
38	Manger 2015	EBRT	SRS	30. Provide Rx, PTV and PRV margins, and constraints	6.g	Wrong Rx provided to planner		5	8	3	120
45	Rah 2016	EBRT	SRS	30. Provide Rx, PTV and PRV margins, and constraints	6.g	Wrong Rx provided to planner					High	5|8|3 = 120
64	Wegener 2022	Halcyon	Ethos	Concept and Contouring - Creating preliminary prescription	6.g	Concept and Phases not correctly entered at initial step		2.2	2.8	2	12.3	scale out of 5		Concept and Contouring -
73	Wegener 2024	Halcyon	Ethos	Contouring, RT Intent	6.g	treatment region already in use, necessitating the use of an alternative region, leading to documentation issues and the potential for irradiating an incorrect plan					45.3
86	Huq 2016	EBRT		6 - Initial Treatment Planning Directive (from MD): Specify dose limits goals, and fractionation	6.g	Inappropriate or incomplete target doses and/or normal tissue constraints specified or assumed.	3.2, 1.2, (Lack of dept policies/documentation); 4.6 (Lack of time); 5.3 (Miscommunication); 6.1 (Inadequate training); 5,1, 8.6 (Planner selects wrong protocol in absence of clear physician directive)	4.89	7.78	6	234.4
70	Wegener 2024	Halcyon	Ethos	Contouring, Planning Directives	6.g & 6.i	individual goals omitted, leading to a comprised plan quality during adaption					43.7
71	Wegener 2024	Halcyon	Ethos	Contouring, Preliminary Concept	6.g & 6.i	concept not correctly entered in ARIA, resulting in it being wrongly copied to the Ethos software, leading to incorrect timing of plans or the omission of boost treatment					60.9
63	Wegener 2022	Halcyon	Ethos	Concept and Contouring - Accepting treatment concept in sum with pre-irradiation	6.h	Overlap with prior radiation treatment not evaluated as dose sum is not displayed		2.8	2.2	2.7	16.4	scale out of 5
72	Wegener 2024	Halcyon	Ethos	Contouring, Prior Irradiation	6.h	summation of current plan with dose from prior irradiation not possible, leading to an incorrect consideration of the prior dose					94.5
87	Huq 2016	EBRT		6 - Initial Treatment Planning Directive (from MD): Retreatment, previous treatment, Brachy etc	6.h	Wrong summary of other treatments. Other treatments not documented.	4.3, 8. (Lack of time or attention to detail.); 5.4 (Miscommunication or poor documentation); 6.1, 8.6 (User error in reconstructing previous treatment); 2.1, 2.2 (Wrong info obtained or Information not available)	5.33	8.56	7.33	332.7
54	Nishioka 2022	MRgRT	MRIdian	Import images	7.a	Plan is created with wrong patient ID/name		2.4	9.5	2	45.6
1	Broggi 2013	Tomotherapy		XXIII Registration of possible other images from different techniques and check of consistency	7.b	Wrong registration	Consistency not verified	3	7	5	105
18	Jones 2015	Tomotherapy	Stat Rad	Simulation	7.b	Image registration error due to alignment error		8	8	9	576			Simulation format switch from MVCT to KVCT; Slice-by-slice review by attending physician required*
19	Jones 2015	Tomotherapy	Stat Rad	Simulation	7.b	Image registration error due to poor image quality		8	7	3	168			Simulation format switch from MVCT to kVCT
30	Lee 2021	EBRT	SBRT	01. Diagnostic MRI-SIM CT fusion	7.b	For patient with cord defined by MRI, poor fusion/wrong cord location	Inexperienced planner, sub-optimal image quality	7	6.5	6	273
34	Manger 2015	EBRT	SRS	24. MR registered to planning CT using rigid registration	7.b	Inaccurate registration		5	8	4	160
35	Manger 2015	EBRT	SRS	29. If previously treated, register CT with previous treatment CT	7.b	Inaccurate CT–CT registration	Retreat previous target.	5	8	7	280
36	Manger 2015	EBRT	SRS	29. If previously treated, register CT with previous treatment CT	7.b	Registration not performed	Inattention	5	8	6	240
49	Nishioka 2022	MRgRT	MRIdian	Structure segmentation	7.b	Errors in image registration with previous RTs		5.8	8	6	278.4
56	Rusu 2020	EBRT	SBRT	Image registration	7.b	Nonoptimal CT-MR registration	Low-resolution imaging, inexperience, lack of registration goals	7	5.5	3	104
57	Rusu 2020	EBRT	SBRT	Image registration	7.b	Inaccurate deformable CT-MR registration (user related)	Insufficient training, inattention	3	7	5	81
58	Rusu 2020	EBRT	SBRT	Image registration	7.b	Registration not verified by the physicist	Oversight, miscommunication	3	5	5	80
61	Schuller 2017	EBRT	SRS	Treatment planning - MD fusion verification	7.b	Not verified	Planner assumes MD verified	5	9	9	405
88	Huq 2016	EBRT		7 - RTP Anatomy: Import images into RTP data base	7.b	2. Wrong imaging study (correct patient) Viz.; wrong phase of 4D CT selected for planning; wrong MR for target volume delineation	2.5 User error; 1.1-1.6 Standards, procedures, protocols; 5.2-5.4: Communication (poor); 6.1 Inadequate training	5.38	7.25	6.13	239.6
89	Huq 2016	EBRT		7 - RTP Anatomy: Dataset registration (fusion) of multiple datasets	7.b	Poor /wrong fusion. (Mispositioning, mis- orientation, distortion)	1.1-1.4 Procedure failures; 1.6 Procedure not implemented; 2.2 -2.4 Equipment defective; 2.5 User error; 3.6 Inadequate programming; 6.1 Training failure	5.63	6.63	6.75	272.1
22	Kim 2019	EBRT	MR only planning		7.b.i	Wrong data set used for contouring	Inadequate training/MR images	6	5	8	240
37	Manger 2015	EBRT	SRS	29. If previously treated, register CT with previous treatment CT	7.b.i	Wrong images registered		3	8	5	120
52	Nishioka 2022	MRgRT	MRIdian	Structure segmentation	7.b.i	Wrong primary image		4.6	8	5.8	211.6
53	Nishioka 2022	MRgRT	MRIdian	Import images	7.b.i	Import wrong secondary image		3	8	7	168
68	Wegener 2022	Halcyon	Ethos	Concept and Contouring	7.b.i	Old CT dataset used for treatment planning		2.7	1.9	2.7	13.7	scale out of 5
2	Broggi 2013	Tomotherapy		XXIV Definition of the GTVs and/or CTVs contour on the basis of the anatomical and/or functional information (BTV)	7.c	Wrong CTV definition	Lack of attention/ inadequate skill	3	7	5	105
10	Gilmore 2021	EBRT		Clinician outlining and prescribing	7.c	Oncologist outlines target incorrectly	Poor scan quality, no access to previous scans, human error	3	8	5	120			Training, experience, confirmatory radiologist reports of previous scans
11	Gilmore 2021	EBRT		Clinician Outlining	7.c	Wrong site outlined	Human error, limited information	2	10	2	40			Radiologist reports, training and experience
12	Gilmore 2021	EBRT		Incorrect target outlining	7.c	Oncologist outlines target incorrectly	Poor scan quality, no access to previous scans, human error	3	8	5	120			training, experience, confirmatory radiologist reports of previous scans
13	Gilmore 2021	EBRT		Clinician Outlining	7.c	Clinician not available to outline	Clinician availability/cover not arranged	4	3	1	12			Oncologist arranges cover, job plan review
14	Jones 2015	Tomotherapy	Stat Rad	Pre-simulation plan development	7.c	Pre-simulation contours on diagnostic imaging incomplete		8	5	5	200			Mandatory completion before day of treatment*
15	Jones 2015	Tomotherapy	Stat Rad	Pre-simulation plan development	7.c	Incorrect tumor margins		5	7	8	280			Attending physician review of margins required*
31	Lee 2021	EBRT	SBRT	03. Contouring	7.c	MD PTV contours incorrect (too large, too small, wrong location)	Inexperienced (not-credentialed) MD	3.5	7.66667	6.33333	169.944
43	Manger 2015	EBRT	SRS	33. Insert Rx and contour target volumes	7.c	Multiple metastases drawn as a single structure		6	5	4	120
48	Nishioka 2022	MRgRT	MRIdian	Structure segmentation	7.c	Incorrect/inadequate target structure delineation and construction (GTV, CTV)		8	8.8	7.6	535
60	Santanam 2013	EBRT		Contouring	7.c	Incorrect 4D imaging phase for contour delineation, incorrect margin size					259.4
62	Terezakis 2011	EBRT			7.c	Incorrect treatment plan generated because of incorrect physician contours					100
79	Behzadipour 2024	MRgRT	MRIdian		7.c	Incorrect GTV delineation	- Inadequate procedure - Wrong identification of respiratory phase/pattern - Human error				145
90	Huq 2016	EBRT		7 - RTP Anatomy: Delineate GTV/CTV (MD) and other structures for planning and optimization	7.c	1. >3*sigma error contouring errors: wrong organ, wrong site, wrong expansions	1 Procedure failures; 2.1 - 2.3 Equipment availability or effectiveness; 2.5-2.6 User error; 3.2 Design; 3.5 - 3.6 Assessment or programming; 6.1 Inadequate training; Inattention, lack of time, failure to review own work	5.29	8.43	7.86	366
91	Huq 2016	EBRT		7 - RTP Anatomy: Delineate GTV/CTV (MD) and other structures for planning and optimization	7.c	2. Excessive delineation errors resulting in <3*sigma segmentation errors	1 Procedure failures; 2.1 - 2.3 Equipment availability or effectiveness; 2.5-2.6 User error; 3.2 Design; 3.5 - 3.6 Assessment or programming; 6.1 Inadequate training; Inattention, lack of time, failure to review own work	5.86	6.57	8	325.7
47	Masini 2014	EBRT	SRS	Contouring GTV and OARs	7.c & 7.f	Wrong volume		7	2	5	70			Contours review
77	Younge 2015	EBRT	SRS		7.c, 7.f	Incorrect volumes in contours/variability in contouring		6.5	5.5	5.8	207
17	Jones 2015	Tomotherapy	Stat Rad	Pre-simulation plan development	7.d	Approval of faulty contours without careful review		6	10	9	540			Increased time for completion; Slice-by-slice review by attending physician required*
21	Jones 2015	Tomotherapy	Stat Rad	Simulation	7.d	Approval of faulty contour transfer without careful review		4	7	9	252			Increased time for completion; Review by two individuals (attending, resident, or physicist) required*
92	Huq 2016	EBRT		7 - RTP Anatomy: PTV construction	7.d	3. Margin width protocol for PTV construction is inconsistent with actual distribution of patient setup errors.	1 (all) Procedure failure; 5.2-5.4 Communication failure; 6.1Inadequate training; Inattention, lack of time, failure to review own work	7.29	5.43	7.86	316.3
44	Manger 2015	EBRT	SRS	33. Insert Rx and contour target volumes	7.d.ii	PTV expansion not properly applied to GTV/CTV		5	7	5	175
93	Huq 2016	EBRT		7 - RTP Anatomy: Boolean combination of delineated structures	7.d.iii	1. Wrong structures combined	1 Procedure failures; 2.1 - 2.3 Equipment availability or effectiveness; 2.5-2.6 User error; 3.2 Design; 3.5 - 3.6 Assessment or programming; 5.2 Lack of communication; 5.4 Misunderstanding; 6.1 Inadequate training; Inattention, lack of time, failure to review own work	4.75	7.88	5.75	230
28	Kim 2019	EBRT	MR only planning		7.e	Tissue misclassification/inaccurate HU assignment	Patient not well represented by population-based values	4	3	9	108			Standardize sequences; increase the number of patients to ensure a representative group of patients in the training set
78	Behzadipour 2024	MRgRT	MRIdian	Dosimetrist: Contouring air on the CT and MRI	7.e	Missing air on either scan or overdrawing it	Excessive amount of air pockets to contour manually	4	4	2	32
4	Broggi 2013	Tomotherapy		XXVI Automatic contour of the OAR	7.f	Missing OAR definition	Lack of attention/ inadequate skill	3	8	5	120
5	Broggi 2013	Tomotherapy		XXVII Manual contour of the OAR	7.f	Missing OAR definition	Lack of attention/ inadequate skill	3	8	5	120
6	Broggi 2013	Tomotherapy		XXVIII Definition of the planning structure at risk through automatic expansion of OAR	7.f	Wrong expansion	Lack of attention/ inadequate skill	3	5	6	96
7	Broggi 2013	Tomotherapy		XXIX Automatic expansion with definition of the CTVs and PTVs margins	7.f	Wrong expansion	Lack of attention/ inadequate skill	3	5	6	96
8	Broggi 2013	Tomotherapy		XXX Definition and contouring of overlapping regions	7.f	Wrong/missed definition	Lack of attention/ inadequate skill information on or not detailed previous treatment	4	7	5	140
16	Jones 2015	Tomotherapy	Stat Rad	Pre-simulation plan development	7.f	Inadequate normal tissue contouring		5	10	5	250			Physician review of contours required*
20	Jones 2015	Tomotherapy	Stat Rad	Simulation	7.f	Contour transfer error by dosimetrist		5	7	6	210			Attending physician review required*
24	Kim 2019	EBRT	MR only planning		7.f	Organ location inaccurate (SynCT)	Patient-induced distortions near interfaces present	6	7	5	210
25	Kim 2019	EBRT	MR only planning		7.f	Organ location inaccurate (SynCT)	System-level geometric distortion not taken into account	6	7	4	168
26	Kim 2019	EBRT	MR only planning		7.f	Organ location inaccurate (SynCT)	Changed target location because of state	8	2	2	32
27	Kim 2019	EBRT	MR only planning		7.f	Organ location inaccurate (SynCT)	Patient anatomy is not standard for patient—unable to reproduce anatomy	7	3	3	63
29	Kim 2019	EBRT	MR only planning		7.f	External contour incorrect	System-level geometric distortion not taken into account	5	9	3	135			Implement robust QA/QC including verification tests performed on phantoms; training of radiation oncology staff with respect to proper coil use
40	Manger 2015	EBRT	SRS	31. Contour critical structures and PRVs	7.f	Critical structures contoured incorrectly		6	8	6	288
41	Manger 2015	EBRT	SRS	33. Insert Rx and contour target volumes	7.f	Contours accidentally changed by planner	Contours not locked	6	8	5	240
42	Manger 2015	EBRT	SRS	33. Insert Rx and contour target volumes	7.f	Contours drawn incorrectly	Poor image quality Poor registration Insufficient training	5	8	4	160
50	Nishioka 2022	MRgRT	MRIdian	Structure segmentation	7.f	Structures of specific critical organs are not delineated (cannot add them during online ART)		7.8	7.8	4.6	278.1
51	Nishioka 2022	MRgRT	MRIdian	Structure segmentation	7.f	Incorrect/inadequate critical structure delineation		8	8	4	256
76	Yang 2015	EBRT	SBRT		7.f	Contours not cleaned	Either physicians or dosimetrists forget to run the contour cleanup tool in TPS, causing extraneous or er- roneous objects being encompassed in the finalized contours.	6	7	8	336
3	Broggi 2013	Tomotherapy		XXV Definition of ITV in the case of 4D CT acquisition	7.g	Incorrect ITV construction	Lack of attention/ inadequate skill	3	6	5	90
94	Huq 2016	EBRT		7 - RTP Anatomy: 4-D representations (ie, multiple anatomical representations over time)	7.g	Inability to support 4-D data	6.1. Inadequate training; 2.2. Software error or limitation; 2.5. User error (being tricky to mimic; support)	5.29	7	7.43	278.4
9	Gilmore 2021	EBRT		Gated Tx prep	7.k	Isocenter wrong and/or AIP wrong on imaging plan	Human error	4	6	8	192			Original plan locked, training
59	Rusu 2020	EBRT	SBRT	Import of images	8.b	Previous plans restored, but not taken into account	Memory lapse/inattention	2	8	3	60
67	Wegener 2022	Halcyon	Ethos	Concept and Contouring - Creating planning directives	8.b	Non-ideal parameters for planning in case there is no template available		2.3	2.7	1.9	11.5	scale out of 5
69	Wegener 2024	Halcyon	Ethos	Contouring, Planning Directives	8.b & 8.d	no template available, spontaneous input of values, leading to an incorrect dose distribution during adaptation					61.6
							Quartiles
						0	minimum	2	1.9	1	11.5
						1	25th quartile	3	5.4475	4	93.375
						2	median	5	7	5	160
						3	75th quartile	6	8	6.6875	253
						4	maximum	8	10	9	576
							mean	4.87341	6.60081	5.33504	176.635
							count numerical	82	82	82	92
							count non-empty	82	82	82	94

## Sheet: Treatment planning
#	Source	System	Sub-system	Process Step	Designated TG100 Process step	Failure mode	Potential cause	O	S	D	RPN/CI	Notes	Also in?	Mitigation Strategies
62	Schuller 2017	EBRT	SRS	Treatment planning - Look for previous treatment	00.a, 06.h, 08.b	Did not check for previous treatment	Incomplete medical records from another institution	7	10	7	490
16	Frewen 2018	EBRT		Planning	01.b or c, 06.[any]	Email documentation not in MOSAIQ notes	Email only between RT and RO/gets missed if planner is on leave				117
48	Rassiah 2020	EBRT		Transfer CT to TPS	05.a	Wrong dataset transferred ex 2nd scan, contrast,		2.7	3.4	1.5	20
27	Kluter 2021	MRgRT	MRIdian		06.b	wrong plan parameter: electron density from CT not set to “deformable” for adaption		4	3		III
28	Kluter 2021	MRgRT	MRIdian		06.b	wrong plan parameter: PTV, CTV & GTV set to deformable		4	4		III
45	Pawlicki 2016	EBRT	SRS	Final treatment planning - Fuse CBCT scan with pretreatment MR scan.	06.c	Incorrect fusion because the wrong algorithm was used or not checked.		3	10	10	300
61	Santanam 2013	EBRT		Scheduling	06.e, 08.b, 10.i, 10.m	Incorrect treatment technique, linear accelerator based vs tomotherapy					63.3
94	Wang 2024	Halcyon	Ethos	Initial planning – add RT intent in TPS	06.g	Erroneous dose scheme and constraints entered in the initial plan	Lack of communication, inadequate training, human failures (inattention, inadequate plan check)	2.1	8.8	2.5	46.2
60	Santanam 2013	EBRT		Treatment planning instructions	06.g and h	Retreatment, previous treatment, brachytherapy, etc.					448
29	Lee 2021	EBRT	SBRT	05. Evaluate previous RT	06.h	Significant previous treatment not accounted for in PTF	Due to oversight by RadOnc	3.5	8.66667	5.66667	171.889
30	Lee 2021	EBRT	SBRT	05. Evaluate previous RT	06.h	Previous in-house treatment incorrectly evaluted by planner	Inexperienced planner, lack of training/standardization	4.5	7.33333	5.66667	187
31	Lee 2021	EBRT	SBRT	05. Evaluate previous RT	06.h	Previous out-of-institution treatment is not or cannot be accurately evaluated by planner	Inexperienced planner, lack of training/standardization, poor quality of prior RT info	5.5	8	6.66667	293.333
50	Rassiah 2020	EBRT		Generate plan	06.h	Previous RT tx dose not accounted for		2.8	6.4	1.2	44
43	Pawlicki 2016	EBRT	SRS	Final treatment planning—fuse the CBCT scan with pretreatment MR scan	07.b	MR fused incorrectly to pretreatment CBCT	Registration error	6	10	9	540
93	Wang 2024	Halcyon	Ethos	Initial planning – planning CT acquisition	07.b.i	Incorrect simulation CT images imported for planning	Lack of communication, presence of multiple simulation CTs for import, ambiguous image labeling	2.1	8.2	4.5	77.5
77	Yang 2015	EBRT	SBRT		07.b.i, 08.a	Wrong primary image set	For 4D CT cases, an image set other than the designated primary image set (e.g., the averaged scan) is imported into TPS for planning.	8	7	4	224
78	Yang 2015	EBRT	SBRT		07.b.i, 08.a	Wrong primary image set	Patients have multiple sets of images residing in TPS and a wrong image set is chosen as the primary for contouring and planning.	5	7	6	210
14	Ford 2014	EBRT		Tx planning	07.c, 07.f	Critical structure not contoured in treatment planning system.	Oversight of physician.	4	10	6	240
87	Benavente 2024	EBRT	SBRT	Clinical planning - Generate GTV/ITV	07.d	Incorrect ITV construction	- Respiratory motion not considered - Poor communication - Inadequate procedure - Wrong identification of respiratory phase/pattern - Incorrect use of the Boolean function	4	7.7	7	215.6
83	Behzadipour 2024	MRgRT	MRIdian	Dosimetrist: Creating planning structures and rules	07.f	Wrong expansion or rule creation	process of creating rules is complex and prone to error, but physics does a thorough review prior to treatment	7	9	1	63
88	Benavente 2024	EBRT	SBRT	Clinical planning - OAR contouring	07.f	OAR contouring incorrect/incomplete	- Wrong CT window level - Complex organ delineation - Software error	8.5	7.3	4.3	266.8
89	Benavente 2024	EBRT	SBRT	Clinical planning - VOI contouring	07.f	VOI contouring incorrect/inadequate	- Wrong VOI interpretation - Wrong 4D acquisition	8	8.3	5.5	365.2
26	Kluter 2021	MRgRT	MRIdian	Treatment planning	07.g	ITV or gating boundary wrongly defined		3	4		III
23	Jones 2015	Tomotherapy	Stat Rad	Treatment planning	08.[any]	Wrong IVDT used in treatment planning		5	4	9	180			Safety checklist lists IVDT*
7	Broggi 2013	Tomotherapy		XXXVIII Possible contouring of the couch	08.a	Incorrect dose calculation	Incorrect positioning in the imaging	2	6	7	84
38	Nishioka 2022	MRgRT	MRIdian	Treatment planning	08.a	Wrong structure is used for optimization		6.5	6.3	6.3	253.9
80	Yang 2015	EBRT	SBRT		08.a	Wrong OAR contours used	Multiple OAR contours exist in TPS without the finalized version being clearly labeled, leading to a wrong set of contour selected for use in treatment planning.	7	6	4	168
81	Behzadipour 2024	MRgRT	MRIdian	Attending physician: Planning	08.a	Contour wrong OAR or incomplete OAR	Confusion due to different modalities and time points of imaging studies in the system.	2	8	1	16
95	Huq 2016	EBRT		8 - Treatment Planning: 1. Specify ROI for optimization process	08.a	1. Incorrect classification of a structure as overlapping or non- overlapping	A. 1.2. Ambiguous contouring protocol	5.11	8.11	5.44	228.3
96	Huq 2016	EBRT		8 - Treatment Planning: 1. Specify ROI for optimization process	08.a	3. Inconsistent length (sup/inf) of ROI	1.2 Lack of consistent guidelines resulting in human error	6	6.56	6.67	264.6
3	Broggi 2013	Tomotherapy		XXXII Prescription of PTV dose (from protocol or personalized)	08.b	Wrong prescription in the record	Lack of attention/ inadequate skill	3	8	4	96
4	Broggi 2013	Tomotherapy		XXXIII Prescription of dose to overlapping regions (from protocol or personalized)	08.b	Wrong prescription in the record	Lack of attention/ inadequ ate skill	3	8	4	96
5	Broggi 2013	Tomotherapy		XXXIV Definition of the fractionation of PTVs: number of fractions and daily doses	08.b	Wrong prescription in the record	Lack of attention/ inadequate skill	3	8	4	96
6	Broggi 2013	Tomotherapy		XXXV Definition of specific dose limits for OAR, not to be exceeded	08.b	Wrong prescription in the record	Lack of attention/ inadequate skill	3	8	4	96
13	Broggi 2013	Tomotherapy		LIV Introduction of the number of fractions and automatic generation of number of sessions	08.b	Wrong or not performed choice (erroneous use of the default value)	Lack of attention/ inadequate skill	3	8	6	144
34	Nishioka 2022	MRgRT	MRIdian	Treatment planning	08.b	Wrong prescribed dose		6	9	7	378
35	Nishioka 2022	MRgRT	MRIdian	Treatment planning	08.b	Wrong-dose constraints (per plan)		7.2	8	5	288
39	Nishioka 2022	MRgRT	MRIdian	Treatment planning	08.b	Wrong-dose constraints due to wrong template		5.8	8.5	5	244.4
59	Rusu 2020	EBRT	SBRT	Generate plan	08.b	Inaccurate prescription (dose/fractions entered incorrectly)	Oversight	2	8	4	36
63	Schuller 2017	EBRT	SRS	Treatment planning - Check for insurance auth	08.b	Did not get insurance auth	Forget/distracted	9	4	9	324
68	Veronese 2015	Cyberknife		VI. Definition of the treatment parameters: number of fractions	08.b	Typing of a wrong number of fractions	Erroneous identification of the fractions number on the patient’s record, wrong patient’s record (coincidence of names), wrong typing	2	10	3	60
84	Behzadipour 2024	MRgRT	MRIdian	Dosimetrist: Setting parameters to do adaptive planning and tracking	08.b	Selecting the wrong prescription templates	Suboptimal MRIdian tools for management of templates with current software version	7	8	4	224
97	Huq 2016	EBRT		8 - Treatment Planning: 2. Enter prescription + planning constraints	08.b	2. Incorrect dose prescription and dose limit constraints	A. 8. Human error by the RO	5.22	7.56	6.44	264.9
98	Huq 2016	EBRT		8 - Treatment Planning: 2. Enter prescription + planning constraints	08.b	2. Incorrect dose prescription and dose limit constraints	B. 8. Human error by the planner	5.67	7.78	5.22	245.9
15	Frewen 2018	EBRT		Planning	08.c	Treatment field marked by the RO for palliative treatment inadvertently moved	Field inadvertently moved by planning RT before QA RT verification				220
20	Jones 2015	Tomotherapy	Stat Rad	Treatment planning	08.c	Plan created for wrong treatment site		6	8	6	288			Confirmation of treatment site in chart during planning*
37	Nishioka 2022	MRgRT	MRIdian	Treatment planning	08.c	Wrong beam angles due to unintentional change (original plan)		6.8	5.5	7	259.9
64	Terezakis 2011	EBRT			08.c	Incorrect beams and energy are chosen					160
66	Terezakis 2011	EBRT			08.c	Incorrect treatment plan generated because of incorrect beam placement by dosimetry					80
69	Veronese 2015	Cyberknife		XII. Identification of the align centre and X sight-spine ROI height (in the case of spinal lesions)	08.c	Wrong positioning of the align centre and ROI height	Inexperience, presence of multiple lesions, damaged vertebrae	2	7	7	98
85	Behzadipour 2024	MRgRT	MRIdian	Dosimetrist: Setting parameters to do adaptive planning and tracking	08.c	Forgetting to avoid arms and rounded edges of the table	Dosimetrist doesn't predict accurately which beams angles to avoid arms and table edge	3	5	2	30
8	Broggi 2013	Tomotherapy		XL If not automatically done, replacement in the imaging of the CT couch (diagnostic) with tomotherapy couch	08.d	Incorrect dose calculation	Incorrect introduction of the couch position in the CT images	2	6	8	96
9	Broggi 2013	Tomotherapy		XLII Assignment of the Overlap Priority to each structure	08.d	Wrong assignment	Lack of attention/ inadequate skill	4	7	7	196
10	Broggi 2013	Tomotherapy		XLVI Choice of the calibration curve nCT-nHU	08.d	Wrong choice (kV-MV)	Lack of a ttention/ inadequate skill	2	8	9	144
11	Broggi 2013	Tomotherapy		XLVI Choice of the calibration curve nCT-nHU	08.d	Wrong choice (kV-kV)	Lack of attention/ inadequate skill	2	5	9	90
12	Broggi 2013	Tomotherapy		XLVIII Choice of the calculation matrix	08.d	Suboptimal choice	Lack of attention/ inadequate skill	3	5	6	90
36	Nishioka 2022	MRgRT	MRIdian	Treatment planning	08.d	Use of highly modulated parameter (inappropriate for online ART reoptimization)		7	5.8	7	281.8
40	Nishioka 2022	MRgRT	MRIdian	Treatment planning	08.d	Wrong normalization (wrong fractional dose due to inconsistency between total dose and number of fraction)		6	8.6	4.2	216.7
41	Nishioka 2022	MRgRT	MRIdian	Treatment planning	08.d	Wrong normalization (original plan) (very wrong dose/dose distribution)		5	8	3.8	152
51	Rassiah 2020	EBRT		Generate plan	08.d	Couch not accounted for in plan		3	3.8	6.4	25
70	Veronese 2015	Cyberknife		XXXIII. Enlargement of the calculation grid to all the CT volume in the three views	08.d	Missed enlargement of the calculation grid to all the CT volume	Inexperience, distraction, haste, activity interruption	2	9	3	54
17	Frewen 2018	EBRT		Planning	08.e	Not all planning goals appropriately optimised in plan	Lack of training/lack of procedural guidelines/RTs new to planning not knowing RO preferences				97
18	Gilmore 2021	EBRT		Plan production	08.e	Planner produces poor quality plan	Human error	5	7	5	175			Dose constraints in template, training
24	Kim 2019	EBRT	MR only planning		08.e	Inaccurate dose calculation	Bone volume overestimated	6	8	4	192			Consult with radiologists; apply consensus guidelines; attend education programs through national meetings (eg, RSNA)
25	Kim 2019	EBRT	MR only planning		08.e	Inaccurate dose calculation	Bone volume underestimated	7	5	4	140			Consult with radiologists; apply consensus guidelines; attend education programs through national meetings (eg, RSNA)
99	Huq 2016	EBRT		8 - Treatment Planning: 5. Calculate the dose to the optimization points, and also calc the final dose distribution	08.e	1. Really bad beam modeling	Inadequate characterization of delivery system in the RTPS; Incorrect absolute output; Really bad relative dose inside beam; Penumbra; Bad leaf edge/end modeling; Bad outside beam modeling; Bad Buildup region modeling; Bad Transmission factors	4.67	7.56	7.78	282.2
100	Huq 2016	EBRT		8 - Treatment Planning: 5. Calculate the dose to the optimization points, and also calc the final dose distribution	08.e	2. Poor beam modeling	Inadequate characterization of delivery system in the RTPS; Absolute output; Relative dose inside beam; Penumbra, leaf edge/end modeling; Outside beam; Buildup region; Transmission	5.44	5.11	7.89	229.4
19	Gilmore 2021	EBRT		Delay to plan or check	08.e, 08.i or 09.a	Plan and/or check delayed	Incomplete information of clinician intent/staff not available/Care Path error	2	2	1	4			Care Path prioritizes overdue plans
74	Wegener 2024	Halcyon	Ethos	Plan generation, Dose Preview	08.e,g	manual adjustment of DVH curves, with changes only applied in initial plan, leading to an incorrect dose distribution during adaptation					55.4
75	Wegener 2024	Halcyon	Ethos	Plan Generation, Dose Preview	08.e,g	incorrect prioritization of goals, leading to an incorrect dose during adaptation					52.2
76	Wegener 2024	Halcyon	Ethos	Plan Generation, Dose Preview	08.e,g	prioritization not customized to individual patient when necessary, leading to an incorrect dose during adaptation					51.6
101	Huq 2016	EBRT		8 - Treatment Planning: 6. Heterogeneity correction	08.f	1. Wrong or poor algorithm	2. or 3. Software or design error.; 3.2. Software limitation; 2.5. User choice of wrong correction model	5.63	5.25	7.63	230
32	Lee 2021	EBRT	SBRT	06. Plan preparation	08.g	Plan violates a normal tissue limit and no peer review done	Peer review task not dropped; task dropped in ARIA but no action taken	5	7.33333	5	183.333
67	Terezakis 2011	EBRT			08.g	Dosimetrists export dose information to dose calculation program incorrectly					80
73	Wegener 2024	Halcyon	Ethos	Plan Generation, authorization	08.g	saving a dose preview, resulting in lower quality plans					55.3
82	Behzadipour 2024	MRgRT	MRIdian	Dosimetrist: Creating planning structures and rules	08.g.i	Forget to save the rules	easy click of a button to forget during creation of rules	3	9	3	81
33	Lee 2021	EBRT	SBRT	06. Plan preparation	08.i	PTV coverage is unjustifiably poor (not due to protecting a normal tissue or previous treatment)	Excessive planner workload and time demands; inexperienced planner	5.5	6.66667	4.33333	158.889
42	Nishioka 2022	MRgRT	MRIdian	Treatment planning	08.i	Failure in plan sum with previous RT		6.3	8	5.3	270.2
46	Pawlicki 2016	EBRT	SRS	Final treatment planning - Physicist reviews plan.	08.i	Passing the plan even though normal tissue doses were exceeded.		3	10	10	300
49	Rassiah 2020	EBRT		Generate plan	08.i	Plan does not adhere to constraints		1.8	4.2	1.2	66
58	Rusu 2020	EBRT	SBRT	Generate Plan	08.i	Inaccurate normal liver effective dose (Veff) calculation	Error in exporting DVH, error in Veff calc, Inattention	2	7	5	105
86	Behzadipour 2024	MRgRT	MRIdian	Physicist: Review adaptive plan-related components	08.i	Forgetting to verify rules	Significant anatomical variations	3.67	5.33	2.67	52.33
102	Huq 2016	EBRT		8 - Treatment Planning: 13. Evaluate plan (DVH, isodose, dose tables, etc.)	08.i	1. Inadequate evaluation	Not enough time/effort spent; 6.1. Inadequate training; 8. Poor evaluation strategy Incorrect final prescription	5.63	7 .00	7.13	303
103	Huq 2016	EBRT		8 - Treatment Planning: 14. Evaluate plan (DVH, isodose, dose tables, etc.)	08.i	Incorrect DVHs, IDLS, etc	2.2. Software error; User selects wrong parameters for DVH.; Wrong or inappropriate structure(s) for DVH(s); 3.2. Poor evaluation tools; 2.5. Wrong normalization point selected.; Inadequate commissioning	5	8.11	5.44	230.7
1	Baehr 2020	EBRT			09.a	Approval of wrong plan					132
2	Baehr 2020	EBRT			09.a	Mix-up of plans					106.7
21	Jones 2015	Tomotherapy	Stat Rad	Treatment planning	09.a	Approval of wrong treatment site		4	8	10	320			Written attestation by attending physician or physicist of treatment site*
22	Jones 2015	Tomotherapy	Stat Rad	Treatment planning	09.a	Approval of wrong prescription dose		4	9	9	324			Required verification by two individuals (attending, resident, or physicist)
44	Pawlicki 2016	EBRT	SRS	Final treatment planning—radiation oncologist reviews plan	09.a	Plan passes review with errors	Radiation oncologist does not have all the information and a previous treatment is not accounted for	4	10	9	360
52	Rassiah 2020	EBRT		Export plan pdf to Mosaiq	09.a or 10.i	Wrong plan approved and exported to Mosaiq (multiple plans same patient)		3.6	6.4	1.8	74
71	Veronese 2015	Cyberknife		XXXVI. Physician’s approval of the treatment plan, with eventual re-prescription of dose and number of fractions	09.a, b	Missed or wrong re-prescription of dose or number of fractions	Inexperience, distraction, haste, activity interruption, high workload, missed communication between physicist and physician	2	10	4	80
92	Benavente 2024	EBRT	SBRT		09.b	Failure to document prescription modifications during treatment planning	- Human error - Poor communication				169
55	Rassiah 2020	EBRT		Attached DRR to field	10.d	DRR attached wrongly		3.2	3.4	1.2	22
53	Rassiah 2020	EBRT		Export DRR to Mosaiq	10.d and i	Isocenter placed wrongly on DRR		1.8	4.8	6.4	31
57	Rassiah 2020	EBRT		Imaging instruction	10.e and f	Sub optimal imaging instructions, i.e., frequency or imaging type not adequate		1.6	4	1.8	27
54	Rassiah 2020	EBRT		Import tx fields into Mosaiq	10.g and i	Possible collision (lack clearance)		2	6.8	1.4	26
47	Perks 2012	EBRT	SBRT	Documentation of couch coordinates	10.h or 10.i	Transcription error		2	10	2	40
72	Veronese 2015	Cyberknife		XLII. Print of the report containing plan data, of the dose statistics table and of two images representative of the treatment plan (3D dose distribution, beams entry, DVH data and charts)	10.h, i	Missed or wrong printing of the plan report, of the table and images, printing of report, table and images not concerning the approved plan	Inexperience, distraction, haste, activity interruption, high workload, printing performed not contextually with the plan approval, missed communication among physicists	1	10	4	40
79	Yang 2015	EBRT	SBRT		10.h, I, m	Wrong trial sent to MQ	Multiple trials of the same treatment plan exist in TPS and a trial other than the one approved by physicians is transferred to the teletherapy units for treatment.	6	8	4	192
65	Terezakis 2011	EBRT			10.k	Treatment plan and film are exported incorrectly to treatment machine					96
56	Rassiah 2020	EBRT		Setup treatment calendar	10.m	Tx calendar setup wrongly (every other day tx/bolus, concurrent treatment, number of fractions, dose accumulation)		1.8	4	1	28
90	Benavente 2024	EBRT	SBRT	Plan approval - Schedule treatment sessions	10.m	Failure to schedule the treatment plan	- Human error - Wrong alert note - Double-check not done - Schedule not verified	6.5	9	7	409.5
91	Benavente 2024	EBRT	SBRT	Plan approval - Set alert note	10.m	Incorrect information to schedule the treatment plan	- Human error	5.7	7.7	4.8	210.7
							Quartiles
						0	minimum	1	2	1	4
						1	25th quartile	2.75	5.85	4	72
						2	median	4	7.7	5.11	155.444
						3	75th quartile	5.9	8.1775	7	244.775
						4	maximum	9	10	10	540
							mean	4.28552	7.11942	5.19933	167.347
							count numerical	87	86	84	100
							count non-empty	87	87	84	103

## Sheet: Pre-treatment QA
#	Source	System	Sub-system	Process Step	Designated TG100 Process step	Failure mode	Potential cause	O	S	D	RPN/CI	Notes	Also in?	Mitigation Strategies
14	Ford 2020	EBRT		Pt assmnt	0	Additional Imaging (e.g., 4D, PET) not performed	MD did not request	5.5	4.6	6.1	153.2
22	Ford 2020	EBRT		Sim	1	Patient pregnancy status not assessed	Sim therapist forgets to ask or no standard policy	3.1	6.3	6.9	134
26	Ford 2020	EBRT		Pt assmnt	1	Insufficient patient screening during consult	MD did not screen patient for cardiac device	4.5	5.5	5	125.7
24	Ford 2020	EBRT		Sim	3	Inappropriate abdominal compression used	Too little compression (does not limit motion enough)	4.5	4.3	6.9	131.5
27	Ford 2020	EBRT		Sim	3	wrong setup instructions (e.g. wrong breast board settings, bolus, etc.)	Therapist inattention to workflow; wrong Setup photos; typo by therapists; setup changes during simulation and changes not noted; plan changed in treatment planning and setup notes no longer reflect intended	6.2	3.7	5.5	124.4
30	Ford 2020	EBRT		Sim	3	Wires for site demarcation not in the correct place	Wires shift after mask is placed	3.6	4.9	6.8	120.5
33	Ford 2020	EBRT		Sim	3	Wrong special prep ordered (e.g. contrast in allergic patient is worst case)	MD confusion and/or therapist confusion	4.6	3.8	6.6	115.7
70	Kluter 2021	MRgRT	MRIdian	Preparations before treatment	3	Documentation fault at Simulation and subsequent information loss (positioning, patient specific issues)		4	3		III
71	Kluter 2021	MRgRT	MRIdian	Preparations before treatment	3	RT informed consent is not checked due to lack of time		3	4		III
25	Ford 2020	EBRT		Sim	4	Dosimetrist or physicist not informed about an outside image (e.g. MRI/PET)	No MD order	4.5	3.9	7.4	130.7
35	Ford 2020	EBRT		Sim	5	Incorrect CT dataset (e.g. 4D/non-4D) imported into patient's plan	Human error by simulation therapists, dosimetrist or physicist	4.5	4.7	5.4	113.8
5	Ford 2020	EBRT		Pt assmnt	6	Miscommunication about prior dose, pacemaker, pregnancy	Information not communicated or available information incorrect	5.5	7.4	5.3	214.1
7	Ford 2020	EBRT		Tx plan	6	Unintentional re-irradiation of a previously treated area	Technical issue: Inadequate medical records in hospital data base, re-creation of prior plan incorrect, missing previous RT dose structure, no records available (foreign country, distant past, lost)	3.8	7.7	6.2	181.2
8	Ford 2020	EBRT		Pt Assmnt	6	Incorrect or missing pathology	Pathology report incorrect or not read by MD	3.6	6.8	7.3	180.3
11	Ford 2020	EBRT		Pt assmnt	6	Sub-optimal treatment plan or approach related to communication or coordination with multidisciplinary care	Lack of coordination or miscommunication with e.g. surgeons, med onc, etc.	4.3	4.9	7.6	160.2
13	Ford 2020	EBRT		Pt assmnt	6	Unable to assess potential overlap of prior and current treatment fields	Missing or inadequate prior radiation records	4.8	6.5	5	155.9
16	Ford 2020	EBRT		Pt assmnt	6	Wrong preliminary prescription (e.g. wrong energy, dose/# fx, bolus, type of image guidance)	Either diagnosis confused or MD confused/misinformed leading to wrong Rx	5.7	5	5.1	144.5
29	Ford 2020	EBRT		Pt assmnt	6	Very (dangerously) wrong preliminary prescription	MD confused or misinformed	2.6	8.2	5.7	122.5
31	Ford 2020	EBRT		Pt assmnt	6	Treatment strategy not standard of care (Suboptimal)	MD confused or misinformed, MD inattention, inadequate oversight of resident by attending MD	4.5	4.3	6.2	120.3
34	Ford 2020	EBRT		Pt assmnt	6	Incorrect laterality	Missing or incorrect treatment planning note	3.5	7.3	4.5	114.8
37	Ford 2020	EBRT		Pt assmnt	6	Treatment strategy not standard of care (grossly deviates)	MD confused or misinformed, MD inattention, inadequate oversight of resident by attending MD	3.2	6.4	5.5	110
44	Ford 2020	EBRT		Sim	6	For cases where MD designs apertures at simulation (e.g. electron boosts, simple treatments): wrong apertures	Inattention or lack of training of MD	4	4.4	6	105.2
48	Ford 2020	EBRT		Pt assmnt	6	Miscommunication on treatment strategy from the physician to the rest of the team. Includes: intent (curative vs. palliative), image-guidance, respiratory management, etc.	Information not communicated at all (physician forgets, team overlooks a note, etc) or information is present but does not match intent. e.g. a typo from the physician, typed in information from a wrong patient	6.2	3.6	4.6	104
72	Kluter 2021	MRgRT	MRIdian	Preparations before treatment	6	Medical indication for treatment is not checked due to lack of time		3	4		III
73	Kluter 2021	MRgRT	MRIdian	Preparations before treatment	6	MRI informed consent is not re-checked due to lack of time, ICD is missed		3	5		III
102	Dragojevic 2024	EBRT		Review any previous radiotherapy courses or plan sum information	6	Inappropriate general re-treatment approach		5	9	6	255
110	Dragojevic 2024	EBRT		Review diagnosis, stage, and indication for radiotherapy	6	Incorrect treatment delivered		5	9	4	180
111	Dragojevic 2024	EBRT		Review additional imaging (PET/MRI, etc.), where applicable	6	Incorrect margins		5	7	6	159
112	Dragojevic 2024	EBRT		Review CT images (bladder filling/4D motion, etc.)	6	Incorrect margin used for planning (e.g. 4D motion not taken into account)		3	9	7	144
113	Dragojevic 2024	EBRT		Review additional imaging (PET/MRI, etc.), where applicable	6	Incorrect target delineation		6	7	4	142
114	Dragojevic 2024	EBRT		Review prescription	6	Incorrect prescription dose		6	7	4	135
115	Dragojevic 2024	EBRT		Review pathology	6	Incorrect treatment delivered		4	9	5	134
117	Dragojevic 2024	EBRT		Verify logistics of start date (pending tests, concurrent chemo scheduling, etc)	6	Did not get concurrent chemotherapy as planned		6	7	3	116
118	Dragojevic 2024	EBRT		Review any previous radiotherapy courses or plan sum information	6	Incorrect prescription used		4	7	4	112
120	Dragojevic 2024	EBRT		Review any previous radiotherapy courses or plan sum information	6	OAR overdose		3	9	5	105
121	Dragojevic 2024	EBRT		Review CT images (bladder filling/4D motion, etc.)	6	Incorrect image used for planning (e.g. empty bladder vs. full)		5	6	4	100
12	Ford 2020	EBRT		Pt assmnt	7	Plan does not reflect intent: target extent (e.g., prostate/SVs vs prostate/SVs & nodes)	Incomplete or incorrect treatment planning note or prescription	4.4	6.5	5.6	159.1
17	Ford 2020	EBRT		Tx plan	7	Poor registration between different imaging studies	Lack of training; sub-optimal images registered; incorrect images registered; registration not reviewed by MD; poor choice of studies (e.g. PET emission only vs planning CT scan); inadequate registration tools	5.5	4.9	5.3	144.2
21	Ford 2020	EBRT		Tx plan	7	Missing MD or dosimetry contours	Lack of standard procedures, inadequate training, relevant structures not populated	5.4	5.8	4.3	135
32	Ford 2020	EBRT		Tx plan	7	Incorrect images registered	Incorrectly labeled (ex. wrong date) image sequence	4.4	4.3	6.3	119.6
47	Ford 2020	EBRT		Tx plan	7	Plan performed on wrong CT scan	Free-breathing scan used instead of breath-hold. Similar to #32 but patient scanned both ways and unclear communication/documentation.	4.8	4.4	5	104.9
92	Younge 2015	EBRT	SRS		7	Contours accidentally changed during review		7.3	3.5	6.3	161
101	Dragojevic 2024	EBRT		Review GTV/CTV contours	7	Inaccurate GTV/PTV coverage (overdose/underdose)		9	9	7	468
103	Dragojevic 2024	EBRT		Review OAR list and contours	7	OAR not contoured		7	8	5	232
104	Dragojevic 2024	EBRT		Review OAR list and contours	7	OAR contouring error		6	7	5	210
105	Dragojevic 2024	EBRT		Review image registration, where applicable	7	Inaccurate target volume due to incorrect registration		7	8	4	210
108	Dragojevic 2024	EBRT		Review PTV expansion / contours	7	Inaccurate margin used (overdose/underdose)		7	7	5	189
116	Dragojevic 2024	EBRT		Review OAR list and contours	7	Treatment plan not optimized due to constraints being set based on incorrect contours		6	4	6	134
119	Dragojevic 2024	EBRT		Review image registration, where applicable	7	Incorrect margins selected due to incorrect registration		4	6	5	108
4	Ford 2020	EBRT		Tx plan	8	"Wrong" or inaccurate MD contours	Workflow/communication Issue, for example, attending MD does not review resident contours, MD does not clearly identify dose levels, incorrect CT dataset, fusion incorrect or with wrong image set, target motion not considered, wrong set of contours imported	4.9	7.4	7.2	261.3
6	Ford 2020	EBRT		Tx plan	8	Improper margins for PTV	Structural issues, for example, policies and procedures inadequate or non-existent, margins not provided	6	5.5	6	198
9	Ford 2020	EBRT		Tx plan	8	Dose in plan does not match intended	Wrong Rx provided to planner, for example, why: MD wrote wrong Rx (typo, e.g. 220x30 vs. 200x33) maybe via email, MD unintentionally writes Rx to max dose, wrong Rx signed off in chart or Rx not signed	5.8	6.4	4.8	175.3
10	Ford 2020	EBRT		Tx plan	8	"Wrong" or inaccurate dosimetrist contours	Human performance issue by dosimetrist or other, e.g. distraction or interruption, inattention, slip, lack of training, mistakes CTV for PTV, forgets to expand CTV to PTV, full structure not contoured (e.g. partial cord in Tx region)	5.5	6.2	5.2	175.2
15	Ford 2020	EBRT		Tx plan	8	Wrong normal tissue or critical structure dose	Miscommunication or slip. For example, special OAR tolerances not provided to planner (e.g. prior Tx), missing info on previous dose, MISSING planning note, OAR dose-volume exceeded/not reviewed, missing or incorrect contours	5.4	6.2	4.5	150.3
18	Ford 2020	EBRT		Tx plan	8	Plan does not reflect intent: Incorrect fractionation scheme	Missing or incorrect treatment planning note or standardized prescriptions (e.g. treatment regimen) without which review is difficult.	4.7	5.4	5.7	143.2
20	Ford 2020	EBRT		Tx plan	8	Wrong target dose	Wrong Rx due to causes other than a mismatch in intent vs. planned. For example, MD changes mind, typo in Rx, Rx not provided so planner uses a placeholder Rx	4.7	6.3	4.7	137.9
23	Ford 2020	EBRT		Tx plan	8	Plan does not reflect intent: Boost/no boost	Missing or incorrect treatment planning note	4.5	5.8	5.1	131.9
28	Ford 2020	EBRT		Sim	8	Wrong scan used for planning	Patient with multiple CT scans or outside images and no clear direction as to which one to use	4.3	4.8	6.1	122.8
36	Ford 2020	EBRT		Tx plan	8	Treatment devices omitted (such as bolus)	Miscommunication; not included in sim documentation; not included in treatment planning note; not specified by physician	5.5	4.2	4.9	112.7
38	Ford 2020	EBRT		Tx plan	8	Suboptimal plan	Beam or arc arrangement suboptimal, not enough flash, field matching incorrect, optimization objectives missing or wrong, suboptimal field weighting	6.4	3.8	4.5	108.3
39	Ford 2020	EBRT		Tx plan	8	Dose calculation error	Slip, for example, dose calc done for wrong SSD, wrong separation, staff unfamiliar (e.g. trainee or weekend staff coverage)	4.4	5.3	4.7	108.2
40	Ford 2020	EBRT		Tx plan	8	Wrong MU for electron hand calculation	Wrong SSD, wrong energy, wrong depth, wrong factors from tables, wrong Rx line for calc, wrong thickness in bolus, physical measurements not taken for small cutout, typo entering parameters in R&V,	5	5.2	4.2	107.6
46	Ford 2020	EBRT		Tx plan	8	Incorrect field parameters	Typo entry in R&V, TPS default energy (e.g. 6X) not changed by planner , FS changed not executed, collimator angle change but leaf positions not updated, collimator angle not changed after xfer to new unit, gap wrong after adjacent fields were modified.	4.4	5.6	4.3	105.1
61	Gilmore 2021	EBRT		Dose check	8	Dose check fail overridden	Human error	4	9	10	360			Clear flow charts on process for training,
62	Gilmore 2021	EBRT		Dose check	8	Dose check fail overridden	Human error	4	9	10	360			Clear flow charts on process for training
63	Gilmore 2021	EBRT		Dose check	8	Dose check process/calculation error	Software error, human error	1	9	10	90			Automated dose check process, version controlled and CE marked software
67	Jones 2015	Tomotherapy	Stat Rad		8	Approval of pre-treatment QA without looking at the QA result		3	9	10	270			Change of QA from log-file QA post-treatment to pre- treatment (adding second QA element); Increased time for completion; Review by attending and physicist required*
68	Jones 2015	Tomotherapy	Stat Rad		8	Clinically-significant inaccurate dose delivery due to machine delivery error not detected		2	9	10	180			Change of QA from log-file QA post-treatment to pre-treatment
74	Kluter 2021	MRgRT	MRIdian	Preparations before treatment	8	Plan was not approved by physicist		3	4		III
75	Kluter 2021	MRgRT	MRIdian	Plan QA	8	Plan error not identified in Plan QA due to insufficient plan QA		3	4		III
78	Lee 2021	EBRT	SBRT	39. Review OAR statistics (DVH, etc.)	8	Critical structure dose-volume data not reviewed	Inattention	5	8	6	240
80	Lee 2021	EBRT	SBRT	55. Physics plan review	8	Plan reviewed incorrectly by physics		3	7	7	147
81	Nishioka 2022	MRgRT	MRIdian	Treatment planning	8	Copied plan is approved without optimization (pretreatment QA requires plan data generated by optimizing the plan)		6.5	6.7	8	346.7
85	Rassiah 2020	EBRT		IMRT QA/MUcheck	8	Failed IMRT QA		3.6	2	1.8	25
86	Teixeira 2016	EBRT	SRS	Treatment planning review - Planning review	8	Wrong plan reviewed and approved	Lack of attention				370
88	Wegener 2022	Halcyon	Ethos	Treatment preparation and QA - Plan-specific QA	8	Point dose measurements using Mobius Verification Phantom do not provide enough information on the plan quality		2.5	2.5	2.3	14.1	scale out of 5
89	Wegener 2022	Halcyon	Ethos	Treatment preparation and QA - Plan-specific QA	8	Mobius3D recalculation not sufficient to evaluate plan quality		2.3	3.3	1.8	12.8	scale out of 5
90	Wegener 2022	Halcyon	Ethos	Treatment preparation and QA - Physics plan check	8	Check of relevant plan parameters by physicists incomplete		2.8	2.8	2.8	20.8	scale out of 5
91	Wegener 2024	Halcyon	Ethos	Preparations, Physics QA	8	QA tolerances unable to detect errors, leading to the irradiation of a technically incorrect plan with an incorrect dose					73.5
93	Behzadipour 2024	MRgRT	MRIdian	Physics QA: Analysis of the measured and the calculated fluence	8	Delivering the wrong IMRT QA plan	Being distracted, not being careful, confusion (when patient has multiple IMRT QA plans), Plans not labeled clearly	3	8.67	1.33	34.67
94	Behzadipour 2024	MRgRT	MRIdian	Physics QA: Delivering the fluence	8	Selecting the wrong IMRT QA plan (in case of multiple available IMRT QA plans)	Not being careful, error in the spreadsheet, improperly instructed, not following the IMRT QA procedure, plans not labeled clearly, not reviewing history of the patient	3	8.67	1.33	34.67
95	Behzadipour 2024	MRgRT	MRIdian	Physics QA: Patient information review	8	Wrong number of fractions	Not being careful or improperly instructed	3	7.67	3	69
96	Behzadipour 2024	MRgRT	MRIdian	Physics QA: Phantom set up and alignment	8	Imperfect alignment	Lack of experience, being in rush, being disrupted	4	5.33	4.33	92.44
97	Behzadipour 2024	MRgRT	MRIdian	Physics QA: Setting field reference	8	Mistake in setting the correct reference field	Lack of experience, being in rush, being disrupted, misinput/transcribed values, misunderstanding of the MU scaling factor calculation process	2.67	5	6.67	88.89
98	Behzadipour 2024	MRgRT	MRIdian	Physics QA: Setting field reference	8	Mistake in setting the correct MU	Misunderstanding of the MU scaling factor calculation process, Lack of training, not following SOP workflow	2.67	5.67	2.67	40.3
100	Benavente 2024	EBRT	SBRT	Physics planning - Plan evaluation	8	Failure to include radiation treatment history	- Missing previous RT dose structure - No records available	7	5.2	5.5	200.2
106	Dragojevic 2024	EBRT		Review treatment plan (dose coverage, OAR/DVH data, beam arrangement)	8	Unclear OAR objectives		6	7	5	210
107	Dragojevic 2024	EBRT		Review treatment plan (dose coverage, OAR/DVH data, beam arrangement)	8	Inadequate target coverage		5	7	6	193
109	Dragojevic 2024	EBRT		Review treatment plan (dose coverage, OAR/DVH data, beam arrangement)	8	Suboptimal treatment plan		6	5	7	188
19	Ford 2020	EBRT		Pre-Tx rev	9	Plan reviewed incorrectly by attending MD	Covering MD (not familiar with case details), MD rushed	4.2	4.5	7.5	138.9
43	Ford 2020	EBRT		Pre-Tx rev	9	Physician peer review (chart rounds) not performed or inadequate	Standard procedure not followed (did not make it on list), not reviewed due to high-volume at chart rounds, policy for review is lacking	4.8	3.9	5.6	106.2
56	Frewen 2018	EBRT		RO Review	9	Plan not adjusted after recommendations from RO peer review	No formalised communication for this situation				166
57	Frewen 2018	EBRT		RO Review	9	Wrong plan reviewed by RO and treated	Multiple trials/confusing naming/miscommunication				112
58	Frewen 2018	EBRT		RO Review	9	Some prescription details missed	Not added to prescription by RO or RT				95
60	Gilmore 2021	EBRT		Plan check	9	Suboptimal plan check	Human error	8	4	10	320			Script and questionnaire prompts, previous controls at early stages
66	Jones 2015	Tomotherapy	Stat Rad	QA	9	Approval of an unacceptable plan		6	8	9	432			Increased time for completion via timeout for plan review*
76	Kluter 2021	MRgRT	MRIdian	Plan Approval	9	Dose deviation due to plan parameter inconsistency		2	5		III
77	Kluter 2021	MRgRT	MRIdian	Plan Approval	9	Plan approval without plan QA		4	4		III
79	Lee 2021	EBRT	SBRT	42. Review and approve or request revisions	9	Plan not properly reviewed		5	7	4	140
83	Nishioka 2022	MRgRT	MRIdian	Plan approval	9	Approve very wrong plan		3	8.4	3	75.6
87	Wegener 2022	Halcyon	Ethos	Planning - Meeting for plan review and clinical approval	9	Isodose display confusing as not according to previous institution standards		2.3	3.1	2	14.4	scale out of 5
122	Huq 2016	EBRT		9 - Plan Approval: 1. Plan OK to go to treatment	9	2. Wrong plan	5.4. Miscommunication; inattention,; 1.1. lack of procedure; 1.2 Inadequateprocedure; 1.3 Procedure not followed; 2.5 Used incorrectly; 6.1 Inadequate training/orientation	4.44	8	7.33	257.6
123	Huq 2016	EBRT		9 - Plan Approval: 1. Plan OK to go to treatment	9	3. Bad plan approved	5.4. Miscommunication; inattention,; 1.1. lack of procedure; 1.2 Inadequateprocedure; 1.3 Procedure not followed; 2.5 Used incorrectly; 6.1 Inadequate training/orientation	4.89	8	7.89	313.3
124	Huq 2016	EBRT		9 - Plan Approval: 2. Completion of formal prescription after planning	9	2. Wrong total dose, fractionation	5.4. Miscommunication; inattention,; 1.1. lack of procedure; 1.2 Inadequateprocedure; 1.3 Procedure not followed; 2.5 Used incorrectly; 6.1 Inadequate training/orientation	4	8.56	6.22	225.4
41	Ford 2020	EBRT		Tx plan	10	Shifts not communicated	Dosimetry did not notice shifts were erroneously made during planning, or shifts were correct but dosimetry did not document shifts	5.6	4.5	4.3	107.3
45	Ford 2020	EBRT		Tx plan	10	Incorrect isocenter in cone-beam CT reference data	CBCT isocenter coordinates changed in IGRT system (e.g., ± polarity typo in OIS)	3.3	6.4	4.9	105.2
50	Frewen 2018	EBRT		Evaluation	10	Details for initial start point for isocentre shifts incorrect	QA RT not familiar with new process/not checking against Pinnacle TPS				107
51	Frewen 2018	EBRT		Evaluation	10	Communication between RO and RT difficult to find in the electronic environment	Physical notes not available				88
52	Frewen 2018	EBRT		Evaluation	10	No record why ‘Plan Goals’ Assessment not correct against scorecard	RO changes tolerances during planning/no note added by planning RT				78
53	Frewen 2018	EBRT		Planning RT Final QA	10	Important information not conveyed to treatment staff	Relevant communication not recorded in notes				141
54	Frewen 2018	EBRT		Planning RT Final QA	10	Bolus/Electron marks incorrectly transferred to immobilisation equipment	Incorrect information given to the RTs				103
55	Frewen 2018	EBRT		Planning RT Final QA	10	Isocentre shifts incorrectly entered in MOSAIQ	Incorrectly transcribed by planning RT				75
59	Frewen 2018	EBRT		RO Review	10	Incorrect treatment parameters exported from the treatment planning system	RO review taking place after plan approvals completed in MOSAIQ				71
64	Gilmore 2021	EBRT		Treatment prep	10	Plan changed from prescribed/checked	Human/procedural error	3	9	2	45			Plans locked after planning
65	Gilmore 2021	EBRT		Plan corruption	10	Software bug prevents use of plan	Software error	1	2	1	2			None
69	Kluter 2021	MRgRT	MRIdian	Preparations before treatment	10	Plan preparation: a non-approved plan is prepared		4	4		III
82	Nishioka 2022	MRgRT	MRIdian	Plan check	10	Error in plan description in RIS (planning/treatment directive) (written by physicists, therapists)		6.8	7.3	6	295.8
84	Nishioka 2022	MRgRT	MRIdian	Plan check	10	Wrong plan is scheduled on the calendar of the delivery system (not noticed and delivered)		5	8.6	3	129
99	Behzadipour 2024	MRgRT	MRIdian	Therapist: Chart check (document review)	10	Treatment without IMRT QA	Human failure (inattention)	3	7	4	84
125	Huq 2016	EBRT		10 - Plan Preparation: 9. Prepare e-chart	10	1. Incorrect Tx info, 2. Wrong Rx, 3. Wrong patient/plan	Manual entry: Large error; 1.2 Inadequate procedure; 1.3 Procedure not followed; 6.1 Inadequate training/orientation	5.44	8.89	5.56	272.9
126	Huq 2016	EBRT		10 - Plan Preparation: 11. Manual plan modification	10	Incorrect modification	Human error; 2.2. Software error; 1.2 Inadequate procedure; 1.3 Procedure not followed; 6.1 Inadequate training/orientation	4.33	8.11	6	223.3
49	Ford 2020	EBRT		Tx deliv	11	Pacemaker/defibrillator patient not monitored adequately during treatment	Monitoring not requested and/or presence of device not communicated	3.6	5.4	5.2	100.3
1	Denny 2014	EBRT		(Weekly) Radiation team conducts chart reviews on all patients under treatment	12	Chart rounds not completed. Not all necessary disciplines were available		5	3	1	15			Team 2—To address departmental QC procedures; share practices
2	Denny 2014	EBRT		(Weekly) Radiation team conducts chart reviews on all patients under treatment	12	Physician changes treatment plan without crossing out old treatment plan in between radiation team meetings		2	6	2	24
3	Denny 2014	EBRT		(Weekly) Radiation team conducts chart reviews on all patients under treatment	12	Not completed, improper documentation		3	2	3	18
42	Ford 2020	EBRT		Sim	3 or 7	Isocenter incorrectly or inconveniently set	MD identifies wrong target or MD confusion	3.5	5.5	5.5	107
							Quartiles
						0	minimum	1	2	1	2
						1	25th quartile	3.125	4.4	4.3	104.9
						2	median	4.42	6	5.2	130.7
						3	75th quartile	5.485	7.4	6.22	180
						4	maximum	9	9	10	468
							mean	4.4407	5.99447	5.31267	146.208
							count numerical	114	114	105	117
							count non-empty	114	114	105	126

## Sheet: Treatment
#	Source	System	Sub-system	Process Step	Designated TG100 Process step	Failure mode	Potential cause	O	S	D	RPN/CI	Notes	Also in?	Mitigation Strategies
23	Denny 2014	EBRT		Plan approved by medical physicist	08.i	Signs plan without thorough review		5	10	10	500
24	Denny 2014	EBRT		Plan approved by medical physicist	08.i	Does not check or review thoroughly		5	8	10	400
25	Denny 2014	EBRT		Plan approved by radiation oncologist	09.a	Inaccurate gross tumor volumes		1	8	10	80
26	Denny 2014	EBRT		Plan approved by radiation oncologist	09.a	Plan not approved		3	6	2	36
21	Denny 2014	EBRT		Imaging approved by radiation oncologist prior to first treatment	10.e	Incorrect approval; lack of approval; delay in process while waiting for MD availability		2	10	10	200			Team 1—To also address biological modeling practice and dose constraint best practices/create standard expectation
22	Denny 2014	EBRT		Imaging approved by radiation oncologist prior to first treatment	10.e	Radiation oncologist changes treatment site/dosage with order entry		2	7	2	28
39	Frewen 2018	EBRT		Treatment	10.h/i	Pertinent patient notes from PE not communicated to treatment RTs	Disconnect between MOSAIQ and iEMR				148
156	Lee 2021	EBRT	SBRT	62. Perform pretreatment therapist chart review.	10.h/i	Pretreatment therapist review performed incorrectly		4	5	7	140
42	Giardina 2023	EBRT		3.0 Patients list is defined (weekly procedure)	10.m		Homonymy [same/similar name] (weekly patient list)							Highlight the cell that contains the name and surname of patients with homonymy (e.g. change of cell colour and/or use of bold)	Coding through computer system and RfID recognition of the patient
3	Baehr 2020	EBRT			11&12	Inability to cope with work with critically ill patients					166.3	related to staff safety	Other
4	Baehr 2020	EBRT			11&12	Inability to cope with high workload					246.7	related to staff safety	Other
51	Gilmore 2021	EBRT		1st fraction	11.a	wrong patient	human error	2	10	2	40			Patient ID check
44	Giardina 2023	EBRT		3.1 Start-up steps in treatment plan (TP) procedure selection	11.a, 12.a		Homonymy (patient list in “Data Selection” screen)							computerized system for managing the patient database
46	Giardina 2023	EBRT		3.3 Verify patient identity	11.a, 12.a		Homonymy [same/similar name] (weekly patient list)							Highlight the cell that contains the name and surname of patients with homonymy (e.g. change of cell colour and/or use of bold)	Coding through computer system and RfID recognition of the patient
47	Giardina 2023	EBRT		3.3 Verify patient identity	11.a, 12.a		Exchange of shift card among patients							Clear safety recommendations inserted in the sheet assigned to the patient	Coding through computer system and RfID recognition of the patient
48	Giardina 2023	EBRT		3.4 Patient immobilization and positioning	11.a, 12.a		Patient identification							The use of patient’s photo	Coding through computer system and RfID recognition of the patient
59	Kluter 2021	MRgRT	MRIdian	Pre-treatment preparation	11.a, 12.a	Wrong patient plan is loaded due to accidently wrong click		3	4		III
60	Kluter 2021	MRgRT	MRIdian	Pre-treatment preparation	11.a, 12.a	Wrong patient is loaded in treatment system due to miscommunication between both RTTs		3	4		III
63	Kluter 2021	MRgRT	MRIdian	Pre-treatment preparation	11.a, 12.a	Patient misidentification due to wrong ID-photo		2	4		III
65	Kluter 2021	MRgRT	MRIdian	Pre-treatment preparation	11.a, 12.a	Patient misidentification because of no in-room monitor		3	4		III
66	Kluter 2021	MRgRT	MRIdian	Pre-treatment preparation	11.a, 12.a	Patient misidentification because of missing ID-photo		4	4		III
109	Liang 2023	MRgRT	Unity AtP	1-Preparation: Bring patient into room	11.a, 12.a	Wrong patient	Name and birthday not verified							1) Front desk checks patient name/birthday and gives wrist band;	2) therapists reverify name/birthday, and	3) confirm with wristbands given at front desk
115	Liang 2023	MRgRT	Unity AtP	1-Preparation: Verify patient name and birthday with patient again	11.a, 12.a	Second therapist did not verify twice	Thought first therapist verified							It is a good check to have but patient will have had three other verifications of id (front desk, first therapist, photo check)
12	Broggi 2015	Tomotherapy		I. Patient Call	11.a.i & 12.b	Wrong patient identification (with the same anatomical site)	Lack of attention	2	7	6	84
27	Denny 2014	EBRT		Documentation/ verification of patient identifiers	11.a.i, 12.b	Wrong patient treated		1	10	1	10			Team 4—To address patient wrist band issue
28	Denny 2014	EBRT		Documentation/ verification of patient identifiers	11.a.i, 12.b	Patient identification of two identifiers was not done		4	6	2	48
15	Broggi 2015	Tomotherapy		I. Patient Call	11.a.ii, b & 12.b	Plan selection of the wrong patient (same anatomical site but not yet treated)	Lack of attention	2	7	6	84
210	Rusu 2020	EBRT	SBRT	Patient setup	11.a/b, 12.b	No patient time-out was performed	Rush, oversight	2	8	2	32
213	Scorsetti 2012	EBRT		A4 treatment	11.a/b, 12.b	Patient identification error	Loss of patient identification procedure, The patient enters the bunker even if another patient was called, Loss of communication between the technicians, Distraction, Workload	3/4	4/5	4/4	48			Procedure of patient identification: Check of patient’s data, Check of correspondence with patient’s picture, Check of correspondence of treatment number of the treatment plan with clinical record Training for technicians
226	Veronese 2015	Cyberknife		I. Call of the patient in the waiting room	11.a/b, 12.b	The patient is called but a different one answers/ The patient is not called	Identification does not include patient’s name, surname, date of birth, photo-Patient was not informed of modifications regarding the time of the appointment, patient is late	1	10	2	20
227	Veronese 2015	Cyberknife		II. Verification of the patient’s identity at the treatment’s room entry by asking personal data confirmation	11.a/b, 12.b	Patient’s identity verification by checking all the personal data not performed	Only patient’s surname check	2	10	3	60
229	Veronese 2015	Cyberknife		XII. Patient selection using personal data (Name and surname)	11.a/b, 12.b	Wrong patient’s name-Personal data check is not performed	Patient is called without checking patients’ list-Lapse of memory	2	10	5	100
231	Veronese 2015	Cyberknife		XV. Check of patient’s name, surname and medical ID by flagging the appropriate box for acceptance	11.a/b, 12.b	Patient’s personal data not checked	Automatic action- Lapse of memory	2	10	7	140
35	Ford 2009	EBRT			11.b, 12.b	Wrong plan used for Tx	Plan pulled up for wrong patient in R&V system				96
36	Ford 2009	EBRT			11.b, 12.b	Wrong plan used for Tx	Incorrect contours used in planning				96
37	Ford 2009	EBRT			11.b, 12.b	Wrong plan used for Tx	Data entered for wrong patient at CT simulation				96
43	Giardina 2023	EBRT		3.1 Start-up steps in treatment plan (TP) procedure selection	11.b, 12.b		Selection of PT in the HT management software							Application of the flag “Cancelled” when the decision to interrupt the PT is made
58	Kluter 2021	MRgRT	MRIdian	Pre-treatment preparation	11.b, 12.b	Wrong plan is loaded due to several existing plans for different PTVs		3	4		III
61	Kluter 2021	MRgRT	MRIdian	Pre-treatment preparation	11.b, 12.b	Wrong patient protocol is selected accidentally		3	4		III
62	Kluter 2021	MRgRT	MRIdian	Pre-treatment preparation	11.b, 12.b	Plan parameters are not checked		2	5		III
64	Kluter 2021	MRgRT	MRIdian	Pre-treatment preparation	11.b, 12.b	Patient misidentification due to wrong patient RT protocol		3	4		III
110	Liang 2023	MRgRT	Unity AtP	1-Preparation: Bring patient into room	11.b, 12.b	Wrong plan loaded on MOSAIQ	Photo check missed							Therapists have tablet that view the MOSAIQ computer which has patient photo
111	Liang 2023	MRgRT	Unity AtP	1-Preparation: MRI questionnaire form filled and signed (patient, therapist, witness)	11.b, 12.b	Questionnaire filled out incorrectly; patient contains ferromagnetic material	Patient did not read thoroughly							1) Tablet to fill out MOSAIQ assessment with patient;	2) daily implant email for MRI patients
112	Liang 2023	MRgRT	Unity AtP	1-Preparation: MRI questionnaire form filled and signed (patient, therapist, witness)	11.b, 12.b	Questionnaire filled out incorrectly; patient contains ferromagnetic material	Patient forgot about implant							1) Daily automated implant email for MRI patients;	2) therapist to question scars
167	Masini 2014	EBRT	SRS	Preparation of the treatment room	11.b, 12.b	Choice wrong collimator		9	4	5	180			Second check by a physician, a physicist, and a radiation therapist.
172	Nishioka 2022	MRgRT	MRIdian	Treatment	11.b, 12.b	Disagreement between patient and treatment plans		2.6	9.4	1.6	39.1
193	Nishioka 2022	MRgRT	MRIdian	Treatment delivery	11.b, 12.b	Loading wrong plan when resuming after treatment interruption		5	8	5.3	210
217	Terezakis 2011	EBRT			11.b, 12.b	Inability to verify patient’s marks are valid for treatment					128
218	Terezakis 2011	EBRT			11.b, 12.b	Therapists incorrectly re-mark patient because of shifts that were written incorrectly on paper					96
220	Terezakis 2011	EBRT			11.b, 12.b	Immobilization for patient is incorrect					75
230	Veronese 2015	Cyberknife		XIII. Check of the correct treatment plan and of the number of fractions as described on the report print	11.b, 12.b	Delivery to the patient of a wrong plan-plan check not performed	Personal data and patient ID on the printed plan not checked-lapse of memory	2	10	3	60
261	Behzadipour 2024	MRgRT	MRIdian	Therapist: Enter patient info	11.b, 12.b	Put wrong patient information	Human failure (inattention)	2	10	4	80
299	Wang 2024	Halcyon	Ethos	On-couch adaptive treatment	11.b, 12.b	Inability of patients to tolerate treatment position during extended on-couch treatment time	Lack of standardized procedures for selection of adaptive candidates	3	3	4.2	37.8
52	Gilmore 2021	EBRT		IGRT	11.b,k, 12.b,k	Images not acquired when requested	Human error, in correct information	4	4	4	64			Images scheduled for correct dates, immobilization document
277	Benavente 2024	EBRT	SBRT	Initial treatment - Patient positioning	11.c	Incorrect patient positioning	- Procedure unknown - Immobilization system unknown - Planned positioning unknown	3.6	8.8	7	221.8
194	Pawlicki 2016	EBRT	SRS	Pretreatment—in treatment room - Surface imaging is used to set baseline patient position.	11.c, 11.d	Baseline patient position set incorrectly.		3	10	10	300
2	Baehr 2020	EBRT			11.c, 12.c	Difficult positioning					284.6	related to staff safety	Other
5	Bright 2022	EBRT	SIG	Set up with FB DICOM surface	11.c, 12.c	Patient within SGRT tolerance but not positioned correctly	SGRT tolerance too wide due to incorrect site or tolerances adjusted at linac	4.7	7.2	2.8	95			Establish protocol: physics review FB versus DIBH AP SSDs per patient and adjust tolerances as needed prior to start date	Checklist: create Aria Encounter to aid in process
6	Bright 2022	EBRT	SIG	Set up with FB DICOM surface	11.c, 12.c	Patient within SGRT tolerance but not positioned correctly	SGRT fooled: not enough landmarks in ROI	5	6.7	3.3	111			Checklist: create therapist daily Aria Encounter to verify ROI; add to physics weekly encounter to verify ROI
7	Bright 2022	EBRT	SIG	Pull up correct SGRT surface (DICOM or VRT)	11.c, 12.c	Use DICOM mistakenly instead of VRT surface	Imaging form not updated from DICOM; patient moved to other linac	5.7	5.8	3	99			Computerization: map network drive and train therapists how to move files between linacs	Checklist: create log to track which patients moved and if images taken
33	Ford 2009	EBRT			11.c, 12.d	Patient Tx at incorrect location	DRR generated for wrong isocenter				160
34	Ford 2009	EBRT			11.c, 12.d	Patient Tx at incorrect location	Patient aligned to wrong marks				128
41	Frewen 2018	EBRT		Treatment	11.c, 12.d	Site treated with incorrect field in multi area treatment	Close proximity of ISO's/having all treatment fields grouped together in Mosaiq in the treatment window				65
57	Kim 2019	EBRT	MR only planning		11.c, 12.d	Wrong treatment volume delineated	Wrong image set used	7	2	6	84
67	Kluter 2021	MRgRT	MRIdian	Patient Positioning	11.c, 12.d	Poor positioning aid selection: patient becomes unsettled		3	4		III
68	Kluter 2021	MRgRT	MRIdian	Patient Positioning	11.c, 12.d	Patient becomes scared due to claustrophobia		2	4		III
104	Lee 2021	EBRT	SBRT	2. Immobilization/initial setup	11.c, 12.d	Patient set up incorrectly (arms incorrect, head immobilization insufficient, no paddles for t-spine)	not following setup doc/incorrect setup doc/RTT forgetting device/patient unable to tolerate	3.5	6.66667	3.66667	85.5556
122	Liang 2023	MRgRT	Unity AtP	2-Positioning and imaging: Setup per simulation and drive to couch index per plan	11.c, 12.d	Patient has moved in mold such that fields are deliverable (small field)	Patient discomfort							Verification scan will be thoroughly reviewed by planner and physicists to catch motion
168	Masini 2014	EBRT	SRS	Localization with laser target localiser frame (LTLF) device with patient in treatment position	11.c, 12.d	Wrong coordinates on LTLF device		9	3	5	135			Exportation isocenter data to the localization independent system: Vision RT
169	Nishioka 2022	MRgRT	MRIdian	Treatment	11.c, 12.d	Collision between patient and machine bore		6	8	6.5	312
170	Nishioka 2022	MRgRT	MRIdian	Treatment	11.c, 12.d	Very wrong localization due to misunderstanding of the localization target		2	9	4	72
174	Nishioka 2022	MRgRT	MRIdian	Treatment	11.c, 12.d	New lesions detected after the treatment has started		5.7	6	7.5	255
200	Perks 2012	EBRT	SBRT	Automatic setup failure	11.c, 12.d	Incorrect calibration of couch motors		1	10	7	70
204	Perks 2012	EBRT	SBRT	SBRT frame at isocenter	11.c, 12.d	Transcription error in coordinates		2	10	1	20
216	Terezakis 2011	EBRT			11.c, 12.d	Needing to re-mark patient after treatment shifts are made					160
219	Terezakis 2011	EBRT			11.c, 12.d	Radiation therapist shifts the patient’s position based on treatment plan incorrectly					80
264	Behzadipour 2024	MRgRT	MRIdian	Therapist: Patient alignment	11.c, 12.d	Too far off-center patient (during treatment)	Human failure (inattention),	2	8	4	64
266	Behzadipour 2024	MRgRT	MRIdian	Therapist: Patient alignment	11.c, 12.d	Nonreproducible positioning	Human failure (inattention)	5	3	3	45
268	Behzadipour 2024	MRgRT	MRIdian	Therapist: Patient alignment	11.c, 12.d	Not properly aligned on coils	Human failure (inattention)	6	3	2	36
276	Benavente 2024	EBRT	SBRT	Initial treatment - CBCT imaging	11.d	Error in image registration	- Selection of inadequate CBCT parameters	5	9	5.1	229.5
278	Benavente 2024	EBRT	SBRT		11.d	Incorrect evaluation of CBCT (first day)	- Inadequate procedure - Human error - Software error				170
281	Benavente 2024	EBRT	SBRT		11.d	Incorrect application of the CBCT correction deviations (first day)	- Inadequate procedure - Human error - Software error				129
300	Huq 2016	EBRT		11 - Day 1 Treatment: Localization; (port films and/or other localization devices)	11.d	2. Images misinterpreted	Human error; Inappropriate settings	5.44	7.56	5.44	234.1
305	Huq 2016	EBRT		12 - Day N Treatment: Patient set up for treatment	11.d	Information in R&V system improperly changed.	3.2. Poorly designed or poorly implemented R&V system security; 2.5. Careless use by untrained person (e.g. incorrect couch coordinates captured on Day N after correct ones were captured on Day 1); Careless editing of information in R&V; 1.2. Inadequate department policy; 1.1-1.2. No second source of treatment information against which to check; Malice (sabotage)	4.67	7.22	6.44	223.3
9	Bright 2022	EBRT	SIG	Daily bolus surface captured during DIBH	11.d, 12.d	Patient moves or breathes during process	Patient discomfort	4.7	5.2	4	96			Barrier: investigate using rigid bolus to avoid daily VRT captures
10	Bright 2022	EBRT	SIG	Daily bolus surface captured during DIBH	11.d, 12.d	Bolus capture taken with incorrect surface chosen (DIBH or FB)	Labels in corrector confusing	4	5.7	4.2	94			Labels: standardize labelling and order of appearance in SGRT; standardize plan order on linac console	Checklist: physics to check coincidence of shifts and imaging form changes during weekly QA
11	Bright 2022	EBRT	SIG	Daily bolus surface captured during DIBH	11.d, 12.d	Bolus capture taken with incorrect surface chosen (DIBH or FB)	Lack of attention	4.7	5.5	4.3	111			Barrier: investigate using rigid bolus to avoid daily VRT captures	Checklist: create therapist daily Aria Encounter to verify ROI
16	Broggi 2015	Tomotherapy		VIII. Choice the kVCT/MVCT of registration parameters (registration axis)	11.d, 12.e	kVCT/MVCT automatic registration in 6 directions (and not in 4)	Lack of attention and/or inadequate skill	4	4	8	128
17	Broggi 2015	Tomotherapy		IX. Check of the kVCT/MVCT automatic registration and eventual manual correction	11.d, 12.e	Wrong kVCT/MVCT matching	Inadequate skill	4	5	9	180
18	Broggi 2015	Tomotherapy		X. kVCT/MVCT registration acceptance	11.d, 12.e	The “Accept” option is not selected on the treatment console	Lack of attention and/or inadequate skill	4	4	8	128
19	Broggi 2015	Tomotherapy		XIV. Couch movement based on accepted shift registration	11.d, 12.e	“Setup” button not pressed, no couch movement	Lack of attention	4	4	8	128
38	Ford 2014	EBRT		Tx delivery	11.d, 12.e	Delay in film check.	Films not assigned to physician in queue.	10	8	5	400
49	Gilmore 2021	EBRT		IGRT	11.d, 12.e	Error in match < 5 mm	Human/procedural error	9	4	7	252			training, two radiographers present for match
50	Gilmore 2021	EBRT		IGRT	11.d, 12.e	Error in match > 5 mm	Human/procedural error	3	5	7	105			Training, two radiographers present for match
53	Jones 2015	Tomotherapy	Stat Rad	Treatment	11.d, 12.e	Patient incorrectly shifted during image-guidance alignment		3	8	10	240			Confirmation of positioning coordinates by two therapists*
55	Jones 2015	Tomotherapy	Stat Rad		11.d, 12.e	Patient positioning shifts not applied treatment		4	8	10	320			Confirmation of applied shifts by a therapist*
56	Jones 2015	Tomotherapy	Stat Rad		11.d, 12.e	Patient positioning shifts not applied after machine failure		4	8	10	320			Position verification by two therapists after machine failure*
69	Kluter 2021	MRgRT	MRIdian	Daily 3D MR-imaging	11.d, 12.e	The FOV does not include the entire patient		3	4		III
70	Kluter 2021	MRgRT	MRIdian	Daily 3D MR-imaging	11.d, 12.e	A wrong pulse sequence was chosen for MR-imaging		3	4		III
105	Lee 2021	EBRT	SBRT	5. CB match verification	11.d, 12.e	Patient moves in the time between CBCT acquisition and DOD approval	waiting excessive time for approval, pain/anxiety not managed well by primary/in-patient MD	4	6.66667	6.83333	182.222
106	Lee 2021	EBRT	SBRT	5. CB match verification	11.d, 12.e	Setup not seen by physics due to no action by therapists or no response from physics	communication issues, not following policy or confused by policy	5	4	4.33333	86.6667
107	Lee 2021	EBRT	SBRT	8. ExacTrac: preparation	11.d, 12.e	ExacTrac baseline image taken after patient has moved	RTT distraction	4	6.66667	8.16667	217.778
124	Liang 2023	MRgRT	Unity AtP	2-Positioning and imaging: Take other sequences as needed for research	11.d, 12.e	Motion monitoring stopped early to accommodate research scan	Unaware of policy							Training for designated MM watcher should include knowledge that stopping mm is only allowed for post MRI image
157	Lee 2021	EBRT	SBRT	75. Register orthogonal setup images with DRRs	11.d, 12.e	Registration performed incorrectly		5	5	5	125
158	Lee 2021	EBRT	SBRT	76. Take CBCT using 1 mm slices	11.d, 12.e	CBCT not acquired with 1 mm slices		5	5	5	125
159	Lee 2021	EBRT	SBRT	77. Register CBCT to simulation CT	11.d, 12.e	Incorrect CBCT–CT registration		6	8	3	144
160	Lee 2021	EBRT	SBRT	79. Apply CBCT couch shifts	11.d, 12.e	Inaccurate CBCT–CT registration, but couch shifts still applied		6	8	6	288
196	Pawlicki 2016	EBRT	SRS	Treatment - Adjust the patient's head to match CBCT.	11.d, 12.e	Surface imaging indicates patient is correctly positioned when they are not.		3	10	10	300
201	Perks 2012	EBRT	SBRT	CBCT scan isocenter misaligned	11.d, 12.e	Difference with beam isocenter		1	10	6	60
203	Perks 2012	EBRT	SBRT	Overly large CBCT shifts	11.d, 12.e	Shifts should all be less than 1 cm		4	10	1	40
206	Rusu 2020	EBRT	SBRT	Staff coverage	11.d, 12.e	Inconsistent CBCT alignment between fractions	Different MD covering treatment	4	6	4	96
209	Rusu 2020	EBRT	SBRT	Daily IGRT	11.d, 12.e	OARs position/shape different than CT scan due to patient	Dietary restrictions not followed	4	8	2	80
233	Veronese 2015	Cyberknife		XVII. Accurate alignment of the patient by comparing DRR and live images: adjustment of the values and tolerance levels defined in the image parameters window-adjustment of the X Sight Spine ROI dimensions	11.d, 12.e	Wrong alignment-Threshold levels of the different parameters not modified when necessary	Difficulty to visually identify spine tract in the live images-Lapse of memory, insufficient experience of the operator with the treatment system	1	10	4	40
236	Wegener 2022	Halcyon	Ethos	Adaptive treatment - CBCT	11.d, 12.e	Questionable dose distributions in regions with high density differences accompanied by large anatomic changes		2.6	3	2	15.4	scale out of 5
271	Behzadipour 2024	MRgRT	MRIdian	Therapist: Take low- and high-resolution scan	11.d, 12.e	Therapist not noticing patient did not hold breath for entire length of scan	Human failure (inattention)	5	5	3	75
123	Liang 2023	MRgRT	Unity AtP	2-Positioning and imaging: Setup per simulation and drive to couch index per plan	11.e, 12.m	Couch goes to wrong location	Board level not entered correctly in sim							1) Monaco does not allow automated shifts >5 cm;	2) department policy requires all shifts >0.5 cm to be rechecked
223	Veronese 2015	Cyberknife		XVIII. Checking the correctness of patient and treatment plan data, check that the Synchrony field displays “Yes”	11.e, 12.m	Failure to verify the patient and treatment data correctness, failure to verify that the Synchrony field is active	Negligence, inattention, haste (intensive scheduling), interruption of the activity, patient clinical record not present at the time of treatment	2	10	8	160
224	Veronese 2015	Cyberknife		XXX. Selection of the appropriate size of the safety zone (small/medium/large), based on the patient’s size	11.e, 12.m	Not appropriate selection of the size of the safety zone	Negligence, superficiality, inattention, haste (intensive scheduling), wrong estimate of the actual size of the patient	2	10	2	40
232	Veronese 2015	Cyberknife		XVI. Check of: plan name, tracking method (XSight spine), path, number of fraction, collimator type and aperture-flag of the appropriate box for acceptance	11.e, 12.m	Data check is wrong or not performed	High workload-lapse of memory	2	10	7	140
234	Veronese 2015	Cyberknife		XIX. Setting of the most appropriate patient size	11.e, 12.m	Appropriate patient size not set	Lapse of memory, insufficient experience of the operator with the delivery system	2	9	5	90
301	Huq 2016	EBRT		11 - Day 1 Treatment: Set treatment parameters	11.f	2. Wrong treatment accessories (Missing/incorrect bolus, blocks)	5.2 Poor communication; Human error; Incorrect documentation	5.56	8	5.33	240
45	Giardina 2023	EBRT		3.2 Treatment room preparation	11.f, 12.f		Identification of devices needed for immobilization							RfID located on customized devices
248	Younge 2015	EBRT	SRS		11.f, 12.f	Mask does not immobilize sufficiently		7.5	7.3	3.5	192
265	Behzadipour 2024	MRgRT	MRIdian	Therapist: Patient alignment	11.f, 12.f	Forgetting to give the squeeze ball to the patient	Human failure (inattention)	6	8	1	48
267	Behzadipour 2024	MRgRT	MRIdian	Therapist: Patient alignment	11.f, 12.f	Improper positioning of the headphone on patient's ear	Patient not communicating with RT	2	3	6	36
269	Behzadipour 2024	MRgRT	MRIdian	Therapist: Patient alignment	11.f, 12.f	Squeeze ball not plugged in	Human failure (inattention)	2	8	1	16
8	Bright 2022	EBRT	SIG	Capture new VRT surface if shifts from imaging	11.g, 12.g	Patient moves or breathes during process	Patient discomfort	5.2	5.3	4.2	115			Establish protocol: change imaging policy to require one therapist to watch patient while the other captures VRT surface; take verification port after all shifts to verify VRT surface
54	Jones 2015	Tomotherapy	Stat Rad		11.g, 12.g	Patient motion> 3 mm after alignment or during treatment		9	7	8	504			A radiation therapist will coach the patient on lying still
97	Kluter 2021	MRgRT	MRIdian	Treatment with cine-MRI based gating	11.g, 12.g	Dose deviation due to undetected patient movement and successful target tracking		3	4		III
98	Kluter 2021	MRgRT	MRIdian	Treatment with cine-MRI based gating	11.g, 12.g	Dose deviation due to undetected organ movement and successful target tracking		4	4		III
99	Kluter 2021	MRgRT	MRIdian	Treatment with cine-MRI based gating	11.g, 12.g	Dose deviation due to not reproducible patient breathing and successful target tracking		4	4		III
100	Kluter 2021	MRgRT	MRIdian	Treatment with cine-MRI based gating	11.g, 12.g	Dose deviation due to undetected tracking error caused by distractions		4	4		III
101	Kluter 2021	MRgRT	MRIdian	Treatment with cine-MRI based gating	11.g, 12.g	Dose deviation due to undetected tracking error caused by misjudgement		4	4		III
108	Lee 2021	EBRT	SBRT	9. ExacTrac: on-txt monitoring	11.g, 12.g	Patient moves during treatment	Uncomfortable,pain,anxiety, not properly updated of status by staff	3.5	7.33333	6.83333	175.389
149	Liang 2023	MRgRT	Unity AtP	7-Treatment: Watch motion monitoring (MM)	11.g, 12.g	Did not watch MM	Other issues to attend to							1) Will have designated MM watcher who sole duty is to watch the MM screen;	2) implement action levels of what to do if there is motion
150	Liang 2023	MRgRT	Unity AtP	7-Treatment: Watch motion monitoring (MM)	11.g, 12.g	Did not watch MM	Unaware of policy							1) Update online checklist to include a “watch MM” step;	2) assign roles prior to patient treatment of who does what
151	Liang 2023	MRgRT	Unity AtP	7-Treatment: Watch motion monitoring (MM)	11.g, 12.g	Contour on MM not representative of oar motion (i.e., wrong slice)	Center of contour not ideal							Cannot change contours in ATP: check center of MM structure during initial offline plan check or most recent ATS fraction
161	Lee 2021	EBRT	SBRT	84. Monitor SIG indicated offsets to ensure patient position is within 1 mm/1°	11.g, 12.g	Monitoring not performed		4	7	4	112
162	Lee 2021	EBRT	SBRT	84. Monitor SIG indicated offsets to ensure patient position is within 1 mm/1°	11.g, 12.g	SIG system fails to detect patient movement	SIG system failure	3	8	8	192
163	Lee 2021	EBRT	SBRT	84. Monitor SIG indicated offsets to ensure patient position is within tolerance	11.g, 12.g	Not done	Inattention	4	8	4	128
164	Lee 2021	EBRT	SBRT	61. Ensure surface imaging cameras are within tolerance	11.g, 12.g	Not checked	Inattention	6	4	4	96
165	Lee 2021	EBRT	SBRT	84. Monitor SIG indicated offsets to ensure patient position is within tolerance	11.g, 12.g	Not all metrics were monitored	Mental lapse	4	6	4	96
166	Lee 2021	EBRT	SBRT	84. Monitor SIG indicated offsets to ensure patient position is within tolerance	11.g, 12.g	SIG system indicates movement, yet patient did not move	SIG system isocenter drift	10	3	3	90	High in Rah 2016
176	Nishioka 2022	MRgRT	MRIdian	On-treatment imaging	11.g, 12.g	GTV cannot be tracked by MR cine image		6.5	8	2	104
184	Nishioka 2022	MRgRT	MRIdian	Treatment	11.g, 12.g	Patient/anatomical movement during the online ART preparation and beam delivery		8	6.6	6	316.8
189	Nishioka 2022	MRgRT	MRIdian	Treatment delivery	11.g, 12.g	Intrafractional motions that occur off of imaging plane of real-time MR cine tracking		7	6.2	8.8	381.9
195	Pawlicki 2016	EBRT	SRS	Treatment - Confirm patient position using surface imaging.	11.g, 12.g	Patient positioned incorrectly because surface imaging system does not register motion.		3	10	10	300
197	Pawlicki 2016	EBRT	SRS	Treatment - Use surface imaging to monitor head position during delivery	11.g, 12.g	Patient's head motion is not correct from the surface imaging system.		3	10	10	300
198	Pawlicki 2016	EBRT	SRS	Treatment - Use surface imaging to monitor head position during delivery	11.g, 12.g	Surface imaging indicates that the patient's head is out of alignment but the beam is not stopped.		3	10	10	300
199	Pawlicki 2016	EBRT	SRS	Treatment - Patient stable during treatment?	11.g, 12.g	Surface imaging indicates that the patient's head is out of alignment but the beam is not stopped.		3	10	10	300
251	Behzadipour 2024	MRgRT	MRIdian	Physicist: Perform tumor tracking and confirmation of breath-hold	11.g, 12.g	Tumor not being tracked correctly	Sub-optimal image quality	3.67	4.67	3	51.13
272	Behzadipour 2024	MRgRT	MRIdian	Therapist: Verification of the select tracking features and settings	11.g, 12.g	Wrong confidence value	Human failure (inattention)	2	5	4	40
273	Behzadipour 2024	MRgRT	MRIdian	Therapist: Verification of the select tracking features and settings	11.g, 12.g	Tracking structure not within SI lines	Human failure (inattention)	2	3	6	36
274	Behzadipour 2024	MRgRT	MRIdian	Therapist: Verification of the select tracking features and settings	11.g, 12.g	Wrong frames per second	Human failure (inattention)	2	4	4	32
171	Nishioka 2022	MRgRT	MRIdian	Treatment	11.h, 12.h	Treatment interruption due to machine malfunction (Treatment cannot be resumed on that day)		7	4.4	9	277.2
175	Nishioka 2022	MRgRT	MRIdian	Treatment	11.h, 12.h	Helium leakage: major accident (e.g., asphyxiation)		1	10	1	10
180	Nishioka 2022	MRgRT	MRIdian	Treatment	11.h, 12.h	Treatment interruption due to machine malfunction (resume treatment after a while)		7.3	5	9	330
190	Nishioka 2022	MRgRT	MRIdian	Treatment delivery	11.h, 12.h	Wrong dose due to machine malfunction		4	8.4	8	268.8
191	Nishioka 2022	MRgRT	MRIdian	Treatment delivery	11.h, 12.h	Wrong-dose distribution due to machine malfunction		3.2	8.4	9	241.9
192	Nishioka 2022	MRgRT	MRIdian	Treatment delivery	11.h, 12.h	Beam misalignment due to machine malfunction		3.2	8.4	8.8	235.2
202	Perks 2012	EBRT	SBRT	Machine faults leading to interlocks	11.h, 12.h	Loss of beam		5	8	1	40
211	Schuller 2017	EBRT	SRS	Treatment delivery - Physics visual iso check using lasers	11.h, 12.h	Physics did not check	Different physicist did not know	5	10	8	400
20	Broggi 2015	Tomotherapy		XVI. Treatment delivery	11.i, 12.i	Temporary treatment delivery interruption with the possibility of completing the procedure	Tomotherapy unit interruption/crash	4	8	6	192
96	Kluter 2021	MRgRT	MRIdian	Treatment with cine-MRI based gating	11.i, 12.i	Dose deviation due to incomplete plan transfer		2	5		III
103	Kluter 2021	MRgRT	MRIdian	Completion of interrupted fractions	11.i, 12.i	Dose deviation after fraction completion which cannot be adapted to the current anatomy due to system behaviour		4	4		III
302	Huq 2016	EBRT		11 - Day 1 Treatment: Treat patient - Monitor treatment	11.j	1. Failure to notice patient move	Inattentiveness; Light level; 2.2 device failure (Poor monitor)	6	4.78	7.89	224.4
303	Huq 2016	EBRT		11 - Day 1 Treatment: Treat patient - Monitor treatment	11.j	2. Failure to notice inappropriate machine operation.	Inattentiveness	3.33	8.22	8.22	221.7
1	Baehr 2020	EBRT			11.j, 12.j	Defective ECG					109.3
205	Perks 2012	EBRT	SBRT	Patient moves during treatment	11.j, 12.j	Repositioning of patient		2	10	1	20
208	Rusu 2020	EBRT	SBRT	Treatment delivery	11.j, 12.j	Patient moves during treatment	Long time on the couch, patient noncompliant	3	8	4	81
221	Veronese 2015	Cyberknife		IX. Patient’s instruction on how to request the intervention of the technician in case of need (voice call via intercom and/or lifting a hand)	11.j, 12.j	Absent or insufficient patient’s information on the request for help in case of need	Negligence, difficult communication with the patient, inattention, haste (intensive scheduling)	1	10	3	30
222	Veronese 2015	Cyberknife		XVI. Verifying the right vision of the patient from the control room with swiveling cameras	11.j, 12.j	Failure to verify the vision of the patient from the cameras, suboptimal patient’s vision	Negligence, inattention, haste (intensive scheduling), superficiality, cameras not working, presence of objects in the treatment room that limit the vision of the patient	1	10	3	30
228	Veronese 2015	Cyberknife		X. Check of the correct view of the patient from the treatment workspace using adjustable video cameras	11.j, 12.j	Patient is not monitored during treatment	Video cameras are not correctly oriented or functioning	2	9	2	36
247	Younge 2015	EBRT	SRS		11.j, 12.j	Patient moves during treatment		6.8	7	4.8	228
252	Behzadipour 2024	MRgRT	MRIdian	Physicist: Treatment	11.j, 12.j	Patient movement	Uncontrollable significant motion both external and internal	4.33	6	2.67	69.33
275	Benavente 2024	EBRT	SBRT	Initial treatment - Monitor the patient’s medical condition	11.j, 12.j	The patient's medical condition changes and is not evaluated before treatment	- Poor communication	8.3	7.2	5	298.8
290	Wang 2024	Halcyon	Ethos	Online contours review and editing	11.j, 12.j	Substantial patient motion during online planning	Inadequate motion management or immobilization, compromised patient compliance, and performance status	3.5	7.2	5.2	131
29	Denny 2014	EBRT		EHR dose documentation	11.k, 12.k	Number of treatments and dose not entered into SCM. Interface does not exist		6	2	5	60			Team 3—To address need for creating additional safe guard given lack of ntegration; explore options with IT
30	Denny 2014	EBRT		EHR dose documentation	11.k, 12.k	Manual entry errors; lack of/incorrect entry/information		2	3	8	48
31	Denny 2014	EBRT		EHR dose documentation	11.k, 12.k	Wrong information documented		2	7	2	28
32	Denny 2014	EBRT		EHR dose documentation	11.k, 12.k	Not documented, inaccurate documentation		1	3	10	30
40	Frewen 2018	EBRT		Treatment	11.k, 12.k	Missed re-imaging on non-daily imaging patient after shift was required	Image not scheduled immediately due to time pressures/distractions				108
102	Kluter 2021	MRgRT	MRIdian	Documentation	11.k, 12.k	Evaluation of re-irradiation of a patient with a previous adaptive treatment course		4	4		III
113	Liang 2023	MRgRT	Unity AtP	1-Preparation: Daily/initial assessment in MOSAIQ	11.k, 12.k	Filled out form incorrectly	Questionnaire incorrect so wrong information put in assessment as a result							1) Tablet to fill out MOSAIQ assessment with patient; 2) daily implant email for MRI patients
114	Liang 2023	MRgRT	Unity AtP	1-Preparation: Daily/initial assessment in MOSAIQ	11.k, 12.k	Filled out form incorrectly	Therapist mistake when filling out assessment							Saying “yes” to implant or pregnant shows up red in MOSAIQ and MRI eligibility is not met so treatment will be prevented
125	Liang 2023	MRgRT	Unity AtP	2-Positioning and imaging: Transfer from MARLIN to online using “Monaco” destination	11.k, 12.k	Wrong scan sent	Did not check time or date							MRI tech to “call-out” patient name, image date + time and MRI sequence; planner will verbally confirm
152	Liang 2023	MRgRT	Unity AtP	8-Post treatment: MD signs report in aria	11.k, 12.k	Miss bad fusion	Did not review thoroughly							Planner and physicist will independently review fusion so this should not happen
153	Liang 2023	MRgRT	Unity AtP	8-Post treatment: MD signs report in aria	11.k, 12.k	Miss bad DVH	Did not review thoroughly							Planner and physicist will review dose prior to treating so this should not happen
154	Lee 2021	EBRT	SBRT	59. Ensure SRS QA has been completed (Winston–Lutz, etc.)	11.k, 12.k	SRS QA not checked	Inattention	6	6	5	180
155	Lee 2021	EBRT	SBRT	60. Ensure daily integrated IGRT QA has been performed	11.k, 12.k	IGRT QA not checked	Inattention	6	6	5	180
212	Schuller 2017	EBRT	SRS	Treatment delivery - Complete SRS delivery checklist	11.k, 12.k	Delivery checklist is not complete	Miscommunication between staff	4	10	10	400
215	Terezakis 2011	EBRT			11.k, 12.k	Incorrectly exporting films to record and verify system					160
225	Veronese 2015	Cyberknife		XXXVIII. At the end of each session, compilation of the specific section in the worklist by the technician who delivered the treatment	11.k, 12.k	Missed/wrong/partial/not clear compilation of the worklist at the end of each session	Negligence, inexperience, inattention, haste (intensive scheduling), interruption of the activity, patient clinical records not present at the end of the treatment, shift of technicians during the treatment (high workload)	2	8	5	80
235	Wegener 2022	Halcyon	Ethos	Loading plan	11.k, 12.k	Patient is irradiated multiple times a day as appointment was not annually registered		3	1.8	2.3	12.8	scale out of 5
71	Kluter 2021	MRgRT	MRIdian	Re-contouring	11.l.i, 12.l.i	OARs are wrongly re-contoured due to time pressure		4	4		III
72	Kluter 2021	MRgRT	MRIdian	Re-contouring	11.l.i, 12.l.i	Wrong adaption of GTV due to bad imaging		4	4		III
73	Kluter 2021	MRgRT	MRIdian	Re-contouring	11.l.i, 12.l.i	Wrong adaption of GTV due to new physician during treatment course		4	4		III
74	Kluter 2021	MRgRT	MRIdian	Re-contouring	11.l.i, 12.l.i	Wrong adaption of GTV by disregarding supplementary imaging information		5	4		III
75	Kluter 2021	MRgRT	MRIdian	Re-contouring	11.l.i, 12.l.i	Structure is accidently deleted in one slice		4	4		III
76	Kluter 2021	MRgRT	MRIdian	Re-contouring	11.l.i, 12.l.i	Skin was not correctly defined		4	4		III
130	Liang 2023	MRgRT	Unity AtP	3-Fusion/preoptimization: Fuse scan rigidly	11.l.i, 12.l.i	Fused incorrectly	Fusion controls used improperly							Planner and physicist to independently review fusion
131	Liang 2023	MRgRT	Unity AtP	3-Fusion/preoptimization: Evaluate fusion	11.l.i, 12.l.i	Primary and secondary scans mixed up during registration	Not clarified by planner							Always double check “show images” window to see which image is in active view
132	Liang 2023	MRgRT	Unity AtP	3-Fusion/preoptimization: Evaluate fusion	11.l.i, 12.l.i	Patient weight loss causes significant difference in fusion	Patient weight change							Call MD if overall change is 1 cm or more, as it may require ATS instead
133	Liang 2023	MRgRT	Unity AtP	3-Fusion/preoptimization: Evaluate fusion	11.l.i, 12.l.i	Better to match on non-bone structure but matched on bone	Matched on wrong anatomic area thinking it was correct							Out “fuse on” information in online checklist
134	Liang 2023	MRgRT	Unity AtP	4-Optimization: Optimize	11.l.i, 12.l.i	Stray target contours leading to stray dose	Did not thoroughly evaluate contours in reference plan							Cannot make changes in ATP so need to address this during initial offline plan check
177	Nishioka 2022	MRgRT	MRIdian	Online ART	11.l.i, 12.l.i	Treatment planning order is not reflected (OAR, dose constraints, margin, and hot spot)		6.3	7.3	8	367.3
178	Nishioka 2022	MRgRT	MRIdian	Online ART	11.l.i, 12.l.i	Inadequate optimization structure for daily online ART planning		6.8	6.8	6.5	296.2
181	Nishioka 2022	MRgRT	MRIdian	On-treatment contouring	11.l.i, 12.l.i	Incorrect target delineation by non-attending physician		6.3	7.4	7	323.8
182	Nishioka 2022	MRgRT	MRIdian	On-treatment contouring	11.l.i, 12.l.i	Difficulty in OAR identification		7	6.5	7	318.5
183	Nishioka 2022	MRgRT	MRIdian	On-treatment contouring	11.l.i, 12.l.i	Incorrect/inadequate critical structure delineation (adaptive plan)		7	7.8	5.8	316.7
237	Wegener 2022	Halcyon	Ethos	Adaptive treatment - Adaption	11.l.i, 12.l.i	Patient details not known to Advanced Adaptor		2.7	2.3	2.3	14.2	scale out of 5
239	Wegener 2022	Halcyon	Ethos	Adaptive treatment - Adaption	11.l.i, 12.l.i	PTV not contoured correctly during the adaption process		3	2	2	12	scale out of 5
240	Wegener 2022	Halcyon	Ethos	Adaptive treatment - Adaption	11.l.i, 12.l.i	Influencer structures not contoured correctly during the adaption process		2.3	2.1	2.4	11.9	scale out of 5
241	Wegener 2024	Halcyon	Ethos	Irradiation, Adaption	11.l.i, 12.l.i	patient details not known to advanced adaptor, resulting in adaption not utilizing the best possible contours					102.4
242	Wegener 2024	Halcyon	Ethos	Irradiation, Adaption	11.l.i, 12.l.i	incorrect edits on target structures by advanced adaptor, leading to an incorrect dose distribution					50.8
243	Wegener 2024	Halcyon	Ethos	Irradiation, Adaption	11.l.i, 12.l.i	incorrect edits on target structures by advanced adaptor, leading to an incorrect dose distribution					50.8
244	Wegener 2024	Halcyon	Ethos	Irradiation, Adaption	11.l.i, 12.l.i	software-generated target volumes incorrect					43.2
249	Behzadipour 2024	MRgRT	MRIdian	Attending physician: Adaptive treatment planning	11.l.i, 12.l.i	Incorrect target or OAR contouring or OAR review including incomplete contours	Covering doctor, unfamiliar therapist, difficult anatomy	2	8	2	32
254	Behzadipour 2024	MRgRT	MRIdian	Therapist and Attending Physician: Adjusting contours	11.l.i, 12.l.i	Contouring structures incorrectly	Human failure (inexperience or inattention)	6	7	3	126
255	Behzadipour 2024	MRgRT	MRIdian	Therapist: Adjusting contours	11.l.i, 12.l.i	Not readjusting the ring	Human failure (inattention),	4	8	4	128
256	Behzadipour 2024	MRgRT	MRIdian	Therapist: Adjusting contours	11.l.i, 12.l.i	Not contouring all OARs within the ringa	Human failure (inexperience or inattention)	5	6	2	60
257	Behzadipour 2024	MRgRT	MRIdian	Therapist: Alignment of sim and new (daily) images	11.l.i, 12.l.i	Not checking all OARs	Human failure (inattention)	3	8	5	120
270	Behzadipour 2024	MRgRT	MRIdian	Therapist: Review OARs and contour target	11.l.i, 12.l.i	Not reviewing OARs	Human failure (inattention),	3	8	5	120
282	Wang 2024	Halcyon	Ethos	Online contours review and editing	11.l.i, 12.l.i	Incorrect contouring for online optimization	Lack of standardized procedures, inadequate training, human failures (inattention, inadequate assessment), lack of staff	6.5	9	5.8	339.3
284	Wang 2024	Halcyon	Ethos	Online contours review and editing	11.l.i, 12.l.i	Incorrect contouring for online optimization	Suboptimal CBCT image quality caused by incorrect imaging protocol selection	6.5	5	6.9	224.3
285	Wang 2024	Halcyon	Ethos	Online contours review and editing	11.l.i, 12.l.i	Incorrect contouring for online optimization	Lack of familiarity of covering physician with patient-specific contouring guidelines	3.2	9	7.2	207.4
286	Wang 2024	Halcyon	Ethos	Online contours review and editing	11.l.i, 12.l.i	Incorrect contouring for online optimization	Suboptimal CBCT image quality caused by artifacts from high density materials	4.8	8.8	4.5	190.1
288	Wang 2024	Halcyon	Ethos	Automatic targets and OARs contouring	11.l.i, 12.l.i	Erroneous automated contouring of derived structures	Inaccurate target definition, target margin, OAR definition setup in planning template	3.2	9	5.2	149.8
295	Wang 2024	Halcyon	Ethos	Online contours review and editing	11.l.i, 12.l.i	Incorrect contouring for online optimization	Automatic contour interpolation for disconnected organ structures	1.5	9	6.5	87.8
297	Wang 2024	Halcyon	Ethos	Online contours review and editing	11.l.i, 12.l.i	Missing structures for editing during online contouring	Inaccurate structures contoured or configured for online contouring in the template	3.5	4	4.3	60.2
298	Wang 2024	Halcyon	Ethos	Online contours review and editing	11.l.i, 12.l.i	Severely inaccurate automated contouring	Inaccurate manual contours by physician during initial planning, substantial anatomy changes	2.1	8.8	3.2	59.1
77	Kluter 2021	MRgRT	MRIdian	Electron density check	11.l.ii, 12.l.ii	Wrong electron densities due to large changes in anatomy		4	3		III
78	Kluter 2021	MRgRT	MRIdian	Electron density check	11.l.ii, 12.l.ii	Correcting electron densities in hollow organs		4	4		III
79	Kluter 2021	MRgRT	MRIdian	Electron density check	11.l.ii, 12.l.ii	Wrong density override was applied		4	4		III
83	Kluter 2021	MRgRT	MRIdian	Re-Optimization	11.l.ii, 12.l.ii	Dose computing issues due to errors in the TPS or system crash		2	5		III
126	Liang 2023	MRgRT	Unity AtP	3-Fusion/preoptimization: Decide which reference plan to used based on prior fraction notes as applicable	11.l.ii, 12.l.ii	Wrong plan is chosen	Entered correctly in checklist but wrong plan chosen in the dropdown (ATP only treatment)							1) Planner to “call-out” MRI number and plan name/number and therapist and physicist to verify call-out and on-screen;	2) smart PIC to check if plan is based on most recent ATS
127	Liang 2023	MRgRT	Unity AtP	3-Fusion/preoptimization: Decide which reference plan to used based on prior fraction notes as applicable	11.l.ii, 12.l.ii	Wrong plan is chosen	Entered correctly in checklist but wrong plan chosen in the dropdown (ATP after ATS for prostate)							1) therapists should update excel sheet with ATS plan number before proceeding to ATP;	2) planner to “call-out” MRI number and plan name/number and therapist and physicist to verify call-out and on-screen;	3) Smart PIC to check if plan is based on most recent ATS
128	Liang 2023	MRgRT	Unity AtP	3-Fusion/preoptimization: Decide which reference plan to used based on prior fraction notes as applicable	11.l.ii, 12.l.ii	Wrong plan is chosen	Reference plan name that should be used was entered incorrectly/vague on online checklist							Treating physicist should independently determine which reference plan to use beforehand
129	Liang 2023	MRgRT	Unity AtP	3-Fusion/preoptimization: Select appropriate reference plan name in online Monaco under “reference plan”	11.l.ii, 12.l.ii	After prostate ATS and ATP is now needed, the wrong scan is selected	Mistakenly selected wrong plan							1) Planner to “call-out” MRI number and plan name/number and therapist and physicist to verify call-out and on-screen;	2) smart PIC to check if plan is based on most recent ATS
135	Liang 2023	MRgRT	Unity AtP	4-Optimization: Check ED under grid type > electron density	11.l.ii, 12.l.ii	ED is not correct on reference scan	Planner did not check thoroughly, or wrong layer order or ED not assigned							1) ED is double checked online: all planners (including therapist planners) are trained to expect max of 1.8 unless there is an implant;	2) review of ED assignment should include entire image in all three planes
179	Nishioka 2022	MRgRT	MRIdian	Online ART	11.l.ii, 12.l.ii	Inappropriate optimization parameter		5.8	7	6.8	271.7
186	Nishioka 2022	MRgRT	MRIdian	Online ART	11.l.ii, 12.l.ii	Wrong beam angles due to unintentional change (adaptive plan)		6.8	5.5	7	259.9
187	Nishioka 2022	MRgRT	MRIdian	Online ART	11.l.ii, 12.l.ii	Wrong normalization (adaptive plan) (very wrong dose/dose distribution)		7	8	3.6	201.6
188	Nishioka 2022	MRgRT	MRIdian	Online ART pre-tx QA	11.l.ii, 12.l.ii	Pretreatment QA software freezes (plan integrity/consistency checks)		6.8	4.6	8	250.2
245	Wegener 2024	Halcyon	Ethos	Irradiation, Adaption	11.l.ii, 12.l.ii	excessively high dose within or outside the target volume in the newly optimized plan					42.7
246	Wegener 2024	Halcyon	Ethos	Irradiation, Imaging	11.l.ii, 12.l.ii	substantial anatomical changes, including density variations, affecting the synthetic CT, leading to dose calculation issues					47.4
250	Behzadipour 2024	MRgRT	MRIdian	Attending physician: Adaptive treatment planning	11.l.ii, 12.l.ii	Overlooked dose hot spots outside the recontouring ring	Covering doctor, unfamiliar therapist, difficult anatomy	2	3	2	12
258	Behzadipour 2024	MRgRT	MRIdian	Therapist: Applying rules	11.l.ii, 12.l.ii	Not applying rules	Human failure (inattention),	3	8	4	96
259	Behzadipour 2024	MRgRT	MRIdian	Therapist: Applying rules	11.l.ii, 12.l.ii	Not applying all the rules	Human failure (inattention)	2	8	3	48
260	Behzadipour 2024	MRgRT	MRIdian	Therapist: Applying rules	11.l.ii, 12.l.ii	Not verifying that all the rules were correct	Human failure (inattention)	3	8	2	48
283	Wang 2024	Halcyon	Ethos	Automatic treatment plan optimization	11.l.ii, 12.l.ii	Clinically unacceptable adaptive plan generated	Incorrect prioritization of constraints in the automated planning template, suboptimal planning template	6.9	7.2	6.5	322.9
287	Wang 2024	Halcyon	Ethos	Automatic treatment plan optimization	11.l.ii, 12.l.ii	Clinically unacceptable adaptive plan generated	Incorrect version of the IOE template used for initial planning	2.8	8	6.9	154.6
291	Wang 2024	Halcyon	Ethos	Automatic treatment plan optimization	11.l.ii, 12.l.ii	Clinically unacceptable adaptive plan generated	Inadequate CBCT scanning range to encompass the targets or OARs	4.2	6.7	4.5	126.6
293	Wang 2024	Halcyon	Ethos	Online treatment plan dose calculation	11.l.ii, 12.l.ii	Differences in the presence of high- or low-density materials between simulation CT and CBCT scans	Lack of standardized procedures, unawareness of anatomy discrepancies by treating clinicians	3.5	7.2	4.3	108.4
294	Wang 2024	Halcyon	Ethos	Online treatment plan dose calculation	11.l.ii, 12.l.ii	Generation of inaccurate synthetic CT for online dose calculation	Inaccurate deformable registration for synthetic CT generation caused by substantial anatomy changes	2.8	5.6	6.8	106.6
80	Kluter 2021	MRgRT	MRIdian	Check of Dose Prediction and Adaption Decision	11.l.iii, 12.l.iii	No adaption executed due to dose constraint violation oversight		4	4		III
81	Kluter 2021	MRgRT	MRIdian	Check of Dose Prediction and Adaption Decision	11.l.iii, 12.l.iii	No adaption executed due to hot spot oversight in healthy tissue		4	4		III
82	Kluter 2021	MRgRT	MRIdian	Check of Dose Prediction and Adaption Decision	11.l.iii, 12.l.iii	Dose constraint violation is carelessly permitted		4	4		III
84	Kluter 2021	MRgRT	MRIdian	Plan selection	11.l.iii, 12.l.iii	Poor plan quality due to poor dose constraints		4	4		III
85	Kluter 2021	MRgRT	MRIdian	Plan selection	11.l.iii, 12.l.iii	Poor plan quality due to time constraints		4	4		III
86	Kluter 2021	MRgRT	MRIdian	Plan selection	11.l.iii, 12.l.iii	Instead of the optimized plan the old one is executed		4	4		III
87	Kluter 2021	MRgRT	MRIdian	Plan selection	11.l.iii, 12.l.iii	Change of fraction dose		4	4		III
88	Kluter 2021	MRgRT	MRIdian	Plan selection	11.l.iii, 12.l.iii	False fraction and/or total dose due to intended prescription change		4	4		III
89	Kluter 2021	MRgRT	MRIdian	Plan selection	11.l.iii, 12.l.iii	Dose computation error due to HW / SW error		2	5		III
90	Kluter 2021	MRgRT	MRIdian	Plan selection	11.l.iii, 12.l.iii	Dose computation error due to false base data		2	5		III
91	Kluter 2021	MRgRT	MRIdian	Plan selection	11.l.iii, 12.l.iii	Dose deviations due to highly modulated plan		4	4		III
92	Kluter 2021	MRgRT	MRIdian	Plan selection	11.l.iii, 12.l.iii	Dose deviations due to false density overrides		3	5		III
137	Liang 2023	MRgRT	Unity AtP	5-Plan review and approval: Inspect DVH statistics (cursory)	11.l.iii, 12.l.iii	Constraints incorrect for PTV	Incorrect because multiphase plan not scaled correctly							Cannot change constraints for ATP: checked thoroughly during initial offline plan check
138	Liang 2023	MRgRT	Unity AtP	5-Plan review and approval: Inspect DVH statistics (cursory)	11.l.iii, 12.l.iii	Constraints incorrect for PTV	Constraints incorrect because template changed in prior fraction							1) Online checklist states which reference plan to use;	2) physicist also independently determines this before treatment;	3) planner will use call-out procedure to ensure selection is correct
139	Liang 2023	MRgRT	Unity AtP	5-Plan review and approval: Inspect DVH statistics (cursory)	11.l.iii, 12.l.iii	Constraints incorrect for critical organ (limit)	Incorrect because multiphase plan not scaled correctly							Cannot change constraints for ATP: checked thoroughly during initial offline plan check
140	Liang 2023	MRgRT	Unity AtP	5-Plan review and approval: Inspect DVH statistics (cursory)	11.l.iii, 12.l.iii	Inspect isodoses for bug in non-contiguous structures	Did not check							1) Planner and physicist should review dose together;	2) cannot change contours in ATP, so must be checked during initial offline plan check
141	Liang 2023	MRgRT	Unity AtP	5-Plan review and approval: Inspect DVH statistics (cursory)	11.l.iii, 12.l.iii	Inspect isodoses for bug in non-contiguous structures	Unaware of policy							1) Instructions are in online checklist to review plan before approval;	2) cannot change contours in ATP, so must be checked during initial offline plan check
142	Liang 2023	MRgRT	Unity AtP	5-Plan review and approval: Inspect verification scan by toggling between MRI old and new MRI (in drop down bar)	11.l.iii, 12.l.iii	Should have done ATS because of patient motion but did ATP	Did not review thoroughly verification images							Planner and physicist should independently review verification images
143	Liang 2023	MRgRT	Unity AtP	5-Plan review and approval: Inspect verification scan by toggling between MRI old and new MRI (in drop down bar)	11.l.iii, 12.l.iii	Should have done ATS because of patient motion but did ATP	Accidentally reviewed the wrong images (not new MRI)							Always double check “show images” window to see which image is in active view
144	Liang 2023	MRgRT	Unity AtP	5-Plan review and approval: Inspect verification scan by toggling between MRI old and new MRI (in drop down bar)	11.l.iii, 12.l.iii	Gas bubble pushing into PTV prompts second ATS which is missed	Did not review thoroughly verification images							Planner and physicist should independently review verification images
145	Liang 2023	MRgRT	Unity AtP	5-Plan review and approval: Approve plan and close Monaco	11.l.iii, 12.l.iii	Transfer incorrect from Monaco to MOSAIQ	Control points or mu does not match; partial plan transfer; gantry does not match							Smart PIC will catch any of these by comparing Monaco to MOSAIQ
146	Liang 2023	MRgRT	Unity AtP	6-Plan check: Run smart Plan Integrity Check (PIC) and sanity check	11.l.iii, 12.l.iii	Did not run PIC or sanity check	Forgot							Add check to IMU script to make sure PIC passes (acts as reminder to run PIC too)
147	Liang 2023	MRgRT	Unity AtP	7-Treatment: Run independent monitor unit verification (IMU)	11.l.iii, 12.l.iii	IMU returns a false positive	Incorrect ED							ED is checked during plan optimization; planners/therapists are trained to know the expected range and to review ED in all three planes along the entire image
148	Liang 2023	MRgRT	Unity AtP	7-Treatment: Run independent monitor unit verification (IMU)	11.l.iii, 12.l.iii	IMU returns a false positive	Dose calculation issue							Do arc check after treatment
185	Nishioka 2022	MRgRT	MRIdian	Online ART	11.l.iii, 12.l.iii	Failure in dose-distribution evaluation		8	7	5.7	317.3
238	Wegener 2022	Halcyon	Ethos	Adaptive treatment - Adaption	11.l.iii, 12.l.iii	Mobius3D QA of wrong plan evaluated		2.5	2	2.8	13.8	scale out of 5
253	Behzadipour 2024	MRgRT	MRIdian	Physics, Dosimetrist, and Physician: Optimization and getting new plan	11.l.iii, 12.l.iii	Proceeding to treatment before checking that dose to OARs did not exceed max dose	Human failure (inattention)	2	7	7	98
292	Wang 2024	Halcyon	Ethos	Treatment plans review and selection	11.l.iii, 12.l.iii	Selection of incorrect treatment plan	Plan evaluation using erroneous contours or constraints	3.2	6.7	5.2	111.5
296	Wang 2024	Halcyon	Ethos	Treatment plans review and selection	11.l.iii, 12.l.iii	Selection of incorrect treatment plan	Lack of standardized procedures, inadequate training, human failures (inattention, inadequate assessment)	3	6.7	3.2	64.3
93	Kluter 2021	MRgRT	MRIdian	Treatment with cine-MRI based gating	11.l.iv, 12.l.iv	Dose deviation due to anatomical movement after adaption without additional imaging		3	4		III
94	Kluter 2021	MRgRT	MRIdian	Treatment with cine-MRI based gating	11.l.iv, 12.l.iv	Dose deviation due to undetected patient movement after adaption even with additional imaging		4	4		III
95	Kluter 2021	MRgRT	MRIdian	Treatment with cine-MRI based gating	11.l.iv, 12.l.iv	Dose deviation due to undetected organ movement after adaption even with additional imaging		4	4		III
136	Liang 2023	MRgRT	Unity AtP	4-Optimization: Take verification MRI	11.l.iv, 12.l.iv	Did not take and patient moved	Forgot or unaware of policy							Online checklist states order of steps and includes taking the verification MRI
289	Wang 2024	Halcyon	Ethos	Second CBCT for patient positioning verification	11.l.iv, 12.l.iv	Excessive intrafractional anatomic changes observed on second CBCT scan	Extended online procedure duration and variations in organ filling (Rectum, bladder, bowel)	4.5	6.5	5	146.3
116	Liang 2023	MRgRT	Unity AtP	1-Preparation: Wand patient in zone III	11.m, 12.c	Wand malfunctions	Electronics error							1) Have backup wand at MRI sim and	2) in-room metal detectors (on wall)
117	Liang 2023	MRgRT	Unity AtP	1-Preparation: Wand patient in zone III	11.m, 12.c	Wanding not complete	Did not wand all over							Must complete wand training module before wanding patient
118	Liang 2023	MRgRT	Unity AtP	1-Preparation: Wand patient in zone III	11.m, 12.c	Wanding not complete	Move wand too fast							Must complete wand training module before wanding patient
119	Liang 2023	MRgRT	Unity AtP	1-Preparation: Wand patient in zone III	11.m, 12.c	Wand not on	Thought on but it is not							Use wand only with sound on
120	Liang 2023	MRgRT	Unity AtP	1-Preparation: Wand patient in zone III	11.m, 12.c	Did not wand	Unaware of policy							1) MRI training provides understanding dangers of ferromagnetic materials;	2) patients are in gowns so chance of carrying metal on body is low
121	Liang 2023	MRgRT	Unity AtP	1-Preparation: Wand patient in zone III	11.m, 12.c	Did not wand	Forgot							1) In-room metal detectors should go off;	2) patients are in gowns so chance of carrying metal on body is low
173	Nishioka 2022	MRgRT	MRIdian	Treatment	11.m, 12.c	Patient/anatomical movement due to urination		8	4.6	6.8	248.4
262	Behzadipour 2024	MRgRT	MRIdian	Therapist: Full stop checklist	11.m, 12.c	Forgetting to complete the full stop checklist or only partially filling it out	Being behind schedule, rush	3	6	3	54
263	Behzadipour 2024	MRgRT	MRIdian	Therapist: Full stop checklist	11.m, 12.c	Entering the zone 4 with ferrous material (patient, equipment, staff, etc.)	Forgetting safety checks	2	7	3	42
207	Rusu 2020	EBRT	SBRT	Staff coverage	11.n.i, 12.a	Patient moves while waiting for CBCT match approval	Physician double-booked	4	7	4	84
13	Broggi 2015	Tomotherapy		I. Patient Call	12.a	Delivery of a single procedure and not “double procedure” in cases where the daily dose (hypo- fractionation schedule) cannot be delivered in a single procedure	Lack of attention and/or inadequate RT chart compilation; affecting mulitple fractions	3	8	7	168
14	Broggi 2015	Tomotherapy		I. Patient Call	12.a	Delivery of a single procedure and not “double procedure” in cases where the daily dose (hypo- fractionation schedule) cannot be delivered in a single procedure	Lack of attention and/or inadequate RT chart compilation; affecting a single fraction	3	5	7	105
304	Huq 2016	EBRT		12 - Day N Treatment: Patient set up for treatment	12.c	Special patient preparation (e.g. full bladder) not done	Inattention on part of therapist; 1.2. Inadequate dept. policy; 1.1-1.4. Inadequate documentation in chart	5.56	6.44	6.22	225.9
279	Benavente 2024	EBRT	SBRT		12.e	Incorrect evaluation of CBCT (next days)	- Inadequate procedure - Human error - Software error				138
310	Huq 2016	EBRT		12 - Day N Treatment: Treatment delivered	12.i	LINAC hardware failures/wrong dose per MU; MLC leaf motions inaccurate, flatness/symmetry, energy - all the things that standard physical QA is meant to prevent.	1.2. Inadequate department policy (weak physics QA process); 3.2. Poor hardware design; 2.3. Poor hardware maintenance; 6.1. Poorly trained personnel	5.44	8.22	7.22	354
307	Huq 2016	EBRT		12 - Day N Treatment: Adapt to changes	12.i.i	Changes in number of fractions occurring after initial treatment (increase or decrease) incorrectly scheduled / not applied to patient's treatment	1.2. Inadequate department policy; Lack of attention/carelessness; 5.2. Poor communication	5	7.13	6.25	222.1
308	Huq 2016	EBRT		12 - Day N Treatment: Adapt to changes	12.i.i	Changes in prescription dose (hence in MU) occurring after initial treatment not entered into chart and/or R&V	1.2. Inadequate department policy; Lack of attention/carelessness; 5.2. Poor communication	5.11	7.11	6.11	228.6
309	Huq 2016	EBRT		12 - Day N Treatment: Adapt to changes	12.i.ii	Changes in prescription dose incorrectly entered into chart and/or R&V	Lack or attention/carelessness; 1.2. Inadequate dept. policy (not requiring second check of MU changes due to prescription changes).; 6.1. Poor training	5	7.13	6.25	227.9
306	Huq 2016	EBRT		12 - Day N Treatment: Set treatment parameters 2	12.m	Special motion management methods (e.g. gating, breath- hold) not applied or incorrectly applied	3.2. Poorly designed software for task at hand.; 3.2. Poorly designed hardware.; 6.1. Use by inexperienced personnel; Operator doesn't observe counter-intuitive patterns on screen (6.1. lack of training, Lack of attention)	6.22	6.67	7.11	310.1
214	Scorsetti 2012	EBRT		A4.6 check medical examination (during Treatment)	13.a	Incompleteness or inadequacy of the check medical examination	Inexperienced physician, Accompanying symptoms and therapies, The patient does not communicate symptoms as he relates his symptoms to the pathology he’s affected by, Workload, Bad use of information resources	3.6/4	4/5	2/4	29			Introduction of mandatory fields to be filled in the examination report (e.g. Therapy) New procedure for clinical record completeness
280	Benavente 2024	EBRT	SBRT		13.b	Patient clinical evaluation not done before treatment (next days)	- Poor communication				136
							Quartiles
						0	minimum	1	1.8	1	10
						1	25th quartile	2.775	4	3	60
						2	median	4	6.66833	5	111.75
						3	75th quartile	5	8	7	222.4
						4	maximum	10	10	10	504
							mean	3.96329	6.37756	5.26969	145.005
							count numerical	228	228	182	212
							count non-empty	230	230	184	258

## Sheet: Treatment QA
Source	System	Sub-system	Process Step	Designated TG100 Process step	Failure mode	Potential cause	O	S	D	RPN/CI	Notes	Also in?	Mitigation Strategies
Ford 2020	EBRT		Tx Deliv	11&12	Incorrect dose administered	Patient was unable to physically maintain position for treatment and one or more fields not treated and no documentation in chart	8	3	9	216	Weekly chart review
Ford 2020	EBRT		Tx Deliv	11&12	Proper IGRT not performed	Therapist did not follow MD imaging instructions	6.3	4	5.4	136.1	Weekly chart review
Ford 2020	EBRT		Tx Deliv	11&12	Incorrect dose administered	Chart documentation was unclear/insufficient and one or more fields not treated and no documentation	3.5	5.8	6.1	123.8	Weekly chart review
Ford 2020	EBRT		Tx Deliv	11&12	Incorrect dose administered	MD changes dose in prescription and not communicated to planning or treatment therapist	4.6	5.3	5	121.9	Weekly chart review
Ford 2020	EBRT		Tx Deliv	11&12	Pacemaker not monitored according to instructions	No instructions in chart for in vivo dosimetry	3.9	5.5	5.3	113.7	Weekly chart review
Ford 2020	EBRT		Tx Deliv	11&12	Proper IGRT not performed	MD did not review images as per policy	6	2	9	108	Weekly chart review
Ford 2020	EBRT		Tx Deliv	11&12	Incorrect laterality/site	First weekly only: Patient mismarked	2.4	7.1	6.1	103.9	Weekly chart review
Ford 2020	EBRT		Tx Deliv	11&12	Incorrect laterality/site	No imaging performed pre-treatment	2.3	7.4	6	102.1	Weekly chart review
Ford 2020	EBRT		Tx Deliv	11&12	Wrong treatment fields delivered to wrong site during XRT to multiple sites	Unclear/insufficient documentation	2.8	6.3	5.6	98.8	Weekly chart review
Ford 2020	EBRT		Tx Deliv	11&12	Fraction not delivered as intended	Treatment delivered out of clinical mode, but not charted	4	4	6	96	Weekly chart review
Ford 2020	EBRT		Tx Deliv	11&12	Pacemaker not monitored according to instructions	Therapist inattention for in vivo dosimetry	3.5	5.4	4.5	85.1	Weekly chart review
Ford 2020	EBRT		Tx Deliv	11&12	Incorrect laterality/site	First weekly only: Confusion due to prior treatment in system	2	7.5	5.3	79.5	Weekly chart review
Ford 2020	EBRT		Tx Deliv	11&12	Incorrect laterality/site	Therapist inattention	2	7.5	4.3	64.5	Weekly chart review
Ford 2020	EBRT		Tx Deliv	11&12	Incorrect laterality/site	Unclear/insufficient documentation e.g.: no field setup images)	2	7.5	3.6	54	Weekly chart review
Ford 2020	EBRT		Tx Deliv	11&12	Incorrect fields treated	Patient had incomplete prior treatment and the prior plan erroneously sent over and treated or fields were not treated	2.1	6.4	3.4	45.7	Weekly chart review
Ford 2020	EBRT		Tx Deliv	11&12	Not all fields administered to particular disease site	Prescription improperly written	2.5	5	3.3	41.3	Weekly chart review
Ford 2020	EBRT		Tx Deliv	11&12	Incorrect laterality/site	Therapist overrode couch position without documentation. Severity assumes this only happens once in treatment course - not the majority of fractions	1.9	5.1	3.5	33.9	Weekly chart review
Ford 2020	EBRT		Tx Deliv	11&12	Incorrect dose administered	Therapist intentionally overrode dose or MU at time of treatment and no documentation	1.3	5.3	3.5	24.1	Weekly chart review
Ford 2020	EBRT		On-Tx quality Mgt	11&12	Deviation from treatment not detected	Inadequate review of plan and/or chart e.g.: boost started early, resimulation ordered	4.5	4.8	6.4	138.2	Weekly chart review
Ford 2020	EBRT		On-Tx quality Mgt	11&12	Wrong setup device, i.e. bolus, vaclock, etc	Inconsistent documentation e.g.: script terminated bolus and setup instructions not updated	6.5	3.5	4.3	97.8	Weekly chart review
Ford 2020	EBRT		TX Deliv	11&12	Incorrect dose administered	MD changes dose in prescription and not communicated to planning or treatment therapist	4.6	5.3	5	121.9	End-of-treatment review
Ford 2020	EBRT		TX Deliv	11&12	Incorrect dose administered	Dose delivered out of clinical and not recorded as part of patient treatment	3.3	4.9	6.8	110	End-of-treatment review
Ford 2020	EBRT		TX Deliv	11&12	Fraction not delivered as intended	Treatment delivered, but not charted	4	4	6	96	End-of-treatment review
Ford 2020	EBRT		On-TX quality Mgt	11&12	Deviation from treatment not detected	Inadequate review of plan and/or chart	4.5	4.8	6.4	138.2	End-of-treatment review
Schuller 2017	EBRT	SRS	Discharge/FU - Schedule follow-up 3 months after tx.	13	Not scheduled	Front desk too busy	9	8	9	648
Schuller 2017	EBRT	SRS	Discharge/FU - Schedule follow-up 3 months after tx.	13	Not scheduled	Front desk does not check orders	8	8	9	576
Schuller 2017	EBRT	SRS	Discharge/FU - Schedule follow-up 3 months after tx.	13	Not scheduled	Patient leaves	6	8	9	432
Wegener 2022	Halcyon	Ethos	Documentation and follow-up - Wrap up: offline image review and admin tasks	11&12	Images not checked in offline review as not notified about new images		2.1	2.6	2.7	15	scale out of 5
Wegener 2022	Halcyon	Ethos	Documentation and follow-up - Wrap up: offline image review and admin tasks	11&12	Images not independently checked		2	2.7	2.3	12.4	scale out of 5
Wegener 2022	Halcyon	Ethos	Documentation and follow-up - Backup	11&12	Loss (of accessibility) of treatment plans or dose distributions		3	1.6	2.4	11.5	scale out of 5
Wegener 2022	Halcyon	Ethos	Documentation and follow-up - Considerations for future re-irradiations	11&12	Information on pre-irradiation not easily accessible		2.6	2.1	2.1	11.8	scale out of 5
Wegener 2024	Halcyon	Ethos	Irradiation, Documentation	11&12	treated fraction not manually simulated to record the delivered dose in the record and verify system or manually simulated fraction not irradiated, leading to incorrect documentation with the risk of delivering an incorrect number of fractions and incorrect total delivered dose					95.2
Wegener 2024	Halcyon	Ethos	Irradiation, Documentation	11&12	skipped fraction manually simulated at the time of the next treatment, leading to incorrect documentation with the risk of delivering an incorrect number of fractions					66.3
Behzadipour 2024	MRgRT	MRIdian	Therapist: Treatment Documentation	11&12	Forget EOT paperwork	Human failure (inattention)	4	4	3	48
Behzadipour 2024	MRgRT	MRIdian	Therapist: Treatment Documentation	11&12	Not converting calendar back to original per physician preference	Human failure (inattention)	3	6	2	36
						Quartiles
					0	minimum	1.3	1.6	2	11.5
					1	25th quartile	2.3	4	3.5	46.85
					2	median	3.5	5.3	5.3	96
					3	75th quartile	4.6	6.4	6.1	121.9
					4	maximum	9	8	9	648
						mean	3.88485	5.16364	5.19091	122.934
						count numerical	33	33	33	35
						count non-empty	33	33	33	35

## Sheet: Other QA
Source	System	Sub-system	Process Step	Designated TG100 Process step	Failure mode	Potential cause	O	S	D	RPN/CI	Notes	Also in?	Mitigation Strategies
Lee 2021	EBRT	SBRT	Geometric accuracy		Steering error on non 6x beams	Focal spot out of position, overdue IsoCal calibration	5	4	8	160
Lee 2021	EBRT	SBRT	Geometric accuracy		MLC centerline offset	loosened carriage mount	4	4	4	64
Lee 2021	EBRT	SBRT	Output calibration		small field output factor wrong	wrong chamber used	2	8	4	64
Teixeira 2016	EBRT	SRS	Linear accelerator QA - Imaging system calibration (align the tip)		Wrong alignment	Laser misaligned				372
Teo 2019	Halcyon		Acceptance testing - 13. Dosimetry verifications		Failure in dose reproducibility with factory-calibrated MU	1. Human error (lack of awareness) 2. Human error (insufficient experience in physics) 3. Unclear instructions; incomplete guidance from vendor	4.3	5.8	3.5	85.5
Teo 2019	Halcyon		Acceptance testing - 13. Dosimetry verifications		Failure in dose reproducibility with gantry angles	Machine-related error	3.8	4.3	3.5	55.8
Teo 2019	Halcyon		Acceptance testing - 5. Gantry angle calibration vs beam stability		Machine temperature and water flow rate error	Incorrect transfer of essential information leading to missing details in anticipation of water flow requirements	6.3	3.5	2.3	49.2
Teo 2019	Halcyon		Acceptance testing - 10. Ion chamber setup		Error in locating beam scanning detector on MV images	Human error (lack of awareness); Inexperience physics staff; Machine limitation	5.8	2.5	3.3	46.7
Teo 2019	Halcyon		Acceptance testing - 8. Set SSD		Error in determining SSD from MV images (e.g., inter and intraobserver error)	1. Variation of image contrast affecting precise determination of the edges of the water level 2. Inter- and intraobserver variations (experience and judgment)	5.5	2.5	3.3	44.7
Teo 2019	Halcyon		Commissioning - 4. Set SSD		Error in determining the nonisocentric SSD (e.g., SSD of 90 cm) from lateral MV images	1. Hardware limitation, that is, the source and imager is only orthogonal to the water level at isocentric distance 2. Scanning mechanism of tank blocks the view of chamber in lateral MV images	6	4.4	3.6	95
Teo 2019	Halcyon		Commissioning - 4. Set SSD		Error in determining SSD from MV images	1. Variation of image contrast affects the precise determination of the edges of the water level 2. Inter- and intraobserver variations (experience and judgment)	6.2	4	3.8	94.2
Teo 2019	Halcyon		Commissioning - 17. Calibration setup		Error in setup due to multiple options provided for reference dosimetry by the manufacturer	1. Human error (lack of awareness) 2. Human error (insufficient experience in physics) 3. Unclear instructions; incomplete guidance from the vendor	2.6	7	3.8	69.2
Teo 2019	Halcyon		Commissioning - 8. Beam delivery		Incorrect field sizes	Human error (oversight); inherent machine design limitation (allowing machine to turn on while MLC is not in correct position)	4	3.4	4.4	59.8
Teo 2019	Halcyon		Commissioning - 6. Ion chamber setup		Error in locating beam scanning detector on MV images	Resolution of MV images, intra- and interobserver variations	5.4	3.2	3.2	55.3
Teo 2019	Halcyon		Commissioning - 1. MPC automated check		Failure to detect an actual fault	Error in the automated calibration procedure	1.8	6	5	54
Teo 2019	Halcyon		Commissioning - 4. Set SSD		Poor MV image quality	Machine imager limitation	4.6	3.4	3.2	50
Teo 2019	Halcyon		Commissioning - 8. Beam delivery		Machine temperature and water flow rate error	Unclear instructions/incomplete information from the vendor regarding the need for isolated supply of chilled water to both adjacent machines.	4.2	4	2.8	47
Teo 2019	Halcyon		Commissioning - 2. Collimator and gantry angle		Inaccurate gantry and collimator position	1. Lack of direct sight of the gantry position on the TV monitor; 2. Unfamiliar with the whereabouts of the display for collimator or gantry position on the new treatment console	3.4	4	3.4	46.2
Teo 2019	Halcyon		Commissioning - 15. Field output factor measurement and computation		Deviation of detector position with respect to field axis (defined by MLC positions), for example, whether to offset diode for field size ≤1 × 1 cm2	1. Ambiguous instructions; incomplete information from vendor 2. Human error (oversight; insufficient training in medical physics)	3.6	3	3.8	41
Wexler 2017	EBRT		Manual commissioning failure mode		Incorrect choice of measurement equipment					640
Wexler 2017	EBRT		Manual commissioning failure mode		Film processor error, incorrect delivery (gantry, MU incorrect)					512
Wexler 2017	EBRT		Manual commissioning failure mode		Insufficient treatment plan evaluation					448
Wexler 2017	EBRT		Manual commissioning failure mode		Beam data misinterpreted by incorrect data selected					432
Wexler 2017	EBRT		Manual commissioning failure mode		Beam data misinterpreted by format mismatch					378
Wexler 2017	EBRT		Manual commissioning failure mode		Treatment plan parameters partially corrupted upon being uploaded to treatment unit					360
Wexler 2017	EBRT		Manual commissioning failure mode		Poor beam modeling					336
Wexler 2017	EBRT		Manual commissioning failure mode		Beam data not sufficiently reviewed					288
Wexler 2017	EBRT		Manual commissioning failure mode		Independent dose calculations of basic dosimetry parameters not performed					288
Wexler 2017	EBRT		Manual commissioning failure mode		Beam data not analyzed correctly					270
Wexler 2017	EBRT		Automated commissioning failure mode		Incorrect EPID Calibration					576
Wexler 2017	EBRT		Automated commissioning failure mode		Treatment plan parameters partially corrupted upon being uploaded to treatment unit					360
Wexler 2017	EBRT		Automated commissioning failure mode		Validation Fld setup error/wrong SSD					288
Wexler 2017	EBRT		Automated commissioning failure mode		Incorrect TPS plan file loaded into portal dosimetry					120
Wexler 2017	EBRT		Automated commissioning failure mode		Incorrect EPID file loaded into portal dosimetry					120
Wexler 2017	EBRT		Automated commissioning failure mode		Wrong EPID file saved to thumb drive					80
Wexler 2017	EBRT		Automated commissioning failure mode		Wrong DCM plan file Exported from TPS					80
Wexler 2017	EBRT		Automated commissioning failure mode		Portal dosimetry results not reviewed					72
Wexler 2017	EBRT		Automated commissioning failure mode		Machine delivery error of fluence					72
Wexler 2017	EBRT		Automated commissioning failure mode		Error in software comparison of portal dose to predicted dose					48
						Quartiles
					0	minimum	1.8	2.5	2.3	41
					1	25th quartile	3.65	3.4	3.3	55.55
					2	median	4.25	4	3.55	85.5
					3	75th quartile	5.475	4.375	3.95	312
					4	maximum	6.3	8	8	640
						mean	4.36111	4.27778	3.82778	187.733
						count numerical	18	18	18	39
						count non-empty	18	18	18	39

[truncated: 1 more sheets: Other, Staff]
